# Supplementary material for: Reduced graphene oxide-loaded nanocomposite scaffolds for enhancing angiogenesis in tissue engineering applications
Source: R Soc Open Sci. 2018 May 2;5(5):172017. doi: 10.1098/rsos.172017 (PMC5990794; doi:10.1098/rsos.172017)
Supplement: Raw data for the figures in the manuscript [file rsos172017supp1.xlsx]

## Sheet: Fig1.a
Raw data for figure 1.a
	Wavenumber (cm-1)	Intensity of rGO	Intensity of GO
	4000.4	0.000422754	3.07233e-05
	3999.44	0.000422601	5.14662e-05
	3998.48	0.000422428	7.18641e-05
	3997.51	0.000422236	9.19168e-05
	3996.55	0.000422025	0.000111624
	3995.58	0.000421793	0.000130987
	3994.62	0.000421543	0.000150004
	3993.65	0.000421272	0.000168676
	3992.69	0.000420982	0.000187004
	3991.73	0.000420672	0.000204986
	3990.76	0.000420343	0.000222622
	3989.8	0.000419994	0.000239914
	3988.83	0.000419626	0.000256861
	3987.87	0.000419238	0.000273462
	3986.9	0.00041883	0.000289719
	3985.94	0.000418403	0.00030563
	3984.98	0.000417956	0.000321196
	3984.01	0.000417489	0.000336417
	3983.05	0.000417003	0.000351293
	3982.08	0.000416498	0.000365823
	3981.12	0.000415972	0.000380009
	3980.15	0.000415428	0.00039385
	3979.19	0.000414863	0.000407345
	3978.23	0.000414279	0.000420495
	3977.26	0.000413675	0.0004333
	3976.3	0.000413052	0.00044576
	3975.33	0.000412409	0.000457875
	3974.37	0.000411747	0.000469645
	3973.4	0.000411065	0.000481069
	3972.44	0.000410363	0.000492149
	3971.48	0.000409642	0.000502883
	3970.51	0.000408901	0.000513272
	3969.55	0.000408141	0.000523316
	3968.58	0.000407361	0.000533015
	3967.62	0.000406561	0.000542369
	3966.65	0.000405742	0.000551378
	3965.69	0.000404903	0.000560042
	3964.73	0.000404045	0.00056836
	3963.76	0.000403167	0.000576333
	3962.8	0.000402269	0.000583962
	3961.83	0.000401352	0.000591245
	3960.87	0.000400415	0.000598183
	3959.9	0.000399458	0.000604776
	3958.94	0.000398482	0.000611023
	3957.98	0.000397487	0.000616926
	3957.01	0.000396472	0.000622483
	3956.05	0.000395437	0.000627696
	3955.08	0.000394382	0.000632563
	3954.12	0.000393308	0.000637085
	3953.16	0.000392215	0.000641262
	3952.19	0.000391102	0.000645094
	3951.23	0.000388572	0.000645039
	3950.26	0.000386005	0.000644692
	3949.3	0.000383402	0.000644175
	3948.33	0.000380621	0.000643458
	3947.37	0.00037782	0.000642365
	3946.41	0.000374857	0.000640599
	3945.44	0.000371888	0.00063817
	3944.48	0.000368772	0.000634948
	3943.51	0.000365665	0.000630958
	3942.55	0.000362707	0.000626507
	3941.58	0.000359743	0.000621589
	3940.62	0.000356773	0.00061634
	3939.66	0.000353796	0.000610879
	3938.69	0.000350671	0.000605796
	3937.73	0.000347569	0.000601273
	3936.76	0.000344377	0.000597491
	3935.8	0.00034114	0.000594466
	3934.83	0.0003379	0.000592199
	3933.87	0.0003347	0.000590991
	3932.91	0.000331725	0.000590551
	3931.94	0.00032886	0.000591169
	3930.98	0.000326432	0.000592531
	3930.01	0.000324311	0.000594463
	3929.05	0.000322371	0.00059736
	3928.08	0.000320623	0.000600995
	3927.12	0.00031908	0.000605129
	3926.16	0.0003176	0.000609384
	3925.19	0.000316178	0.000613239
	3924.23	0.000314968	0.00061635
	3923.26	0.00031398	0.000618694
	3922.3	0.00031321	0.000620126
	3921.33	0.00031264	0.000620669
	3920.37	0.000312249	0.000620657
	3919.41	0.000311878	0.000620003
	3918.44	0.000311817	0.000618632
	3917.48	0.000312075	0.000616642
	3916.51	0.000312678	0.000614017
	3915.55	0.000313789	0.00061077
	3914.58	0.000315419	0.000606914
	3913.62	0.000317733	0.00060246
	3912.66	0.000320601	0.000597715
	3911.69	0.000324329	0.000592815
	3910.73	0.000328915	0.000588035
	3909.76	0.000334484	0.000583479
	3908.8	0.000341145	0.000579206
	3907.83	0.000348558	0.000575385
	3906.87	0.00035668	0.000572142
	3905.91	0.000365313	0.000569557
	3904.94	0.000374103	0.000567839
	3903.98	0.000383291	0.000566443
	3903.01	0.000392524	0.000565407
	3902.05	0.000401747	0.000564315
	3901.08	0.000410919	0.000563329
	3900.12	0.000419701	0.000562158
	3899.16	0.000428053	0.000560825
	3898.19	0.000435648	0.000559224
	3897.23	0.000442459	0.000557576
	3896.26	0.00044833	0.000555539
	3895.3	0.000453414	0.000553095
	3894.33	0.000457724	0.000550413
	3893.37	0.000461285	0.000547708
	3892.41	0.00046412	0.000544924
	3891.44	0.00046641	0.000542307
	3890.48	0.000468191	0.000540255
	3889.51	0.000469639	0.00053903
	3888.55	0.000470933	0.000538737
	3887.58	0.000472077	0.000539468
	3886.62	0.000473204	0.000541302
	3885.66	0.000474445	0.00054429
	3884.69	0.000475777	0.0005483
	3883.73	0.000477317	0.000553483
	3882.76	0.000479029	0.00055996
	3881.8	0.000481031	0.000567532
	3880.83	0.000483286	0.000575513
	3879.87	0.000485746	0.000583772
	3878.91	0.000488375	0.000591693
	3877.94	0.000491141	0.000598943
	3876.98	0.000493853	0.000605361
	3876.01	0.000496638	0.000610653
	3875.05	0.000499336	0.000614404
	3874.08	0.000501946	0.000616503
	3873.12	0.000504469	0.000616999
	3872.16	0.000506903	0.000615666
	3871.19	0.000509109	0.000612764
	3870.23	0.000511257	0.000608281
	3869.26	0.000513379	0.000602688
	3868.3	0.000515209	0.000596044
	3867.33	0.000516778	0.000588724
	3866.37	0.000517962	0.000580817
	3865.41	0.000518621	0.000572569
	3864.44	0.000518913	0.000564088
	3863.48	0.000518696	0.000555478
	3862.51	0.000518128	0.000546848
	3861.55	0.000517223	0.00053832
	3860.58	0.000515697	0.000530015
	3859.62	0.000513863	0.000521747
	3858.66	0.000511733	0.000513453
	3857.69	0.00050932	0.000505071
	3856.73	0.000506622	0.000496396
	3855.76	0.000503778	0.00048738
	3854.8	0.000500644	0.000478128
	3853.83	0.000497516	0.000468602
	3852.87	0.000494234	0.000458622
	3851.91	0.000491079	0.000448287
	3850.94	0.000488177	0.00043768
	3849.98	0.000485354	0.000427039
	3849.01	0.000482739	0.000416908
	3848.05	0.000480159	0.000407537
	3847.08	0.000477603	0.000399171
	3846.12	0.000474915	0.000392199
	3845.16	0.000471928	0.000386809
	3844.19	0.000468627	0.000383144
	3843.23	0.000465016	0.00038146
	3842.26	0.000461097	0.000381674
	3841.3	0.000456885	0.000383688
	3840.33	0.000452272	0.000387688
	3839.37	0.000447459	0.000393394
	3838.41	0.000442506	0.000400512
	3837.44	0.000437475	0.000408892
	3836.48	0.000432426	0.000418228
	3835.51	0.000427264	0.000428371
	3834.55	0.000422189	0.000439017
	3833.58	0.000416951	0.000449863
	3832.62	0.000411877	0.000460494
	3831.66	0.000406997	0.000470197
	3830.69	0.000402483	0.000478414
	3829.73	0.000398493	0.000484911
	3828.76	0.000395027	0.000489779
	3827.8	0.000392229	0.000493135
	3826.83	0.000389947	0.000495281
	3825.87	0.000388185	0.000496248
	3824.91	0.000386649	0.000496237
	3823.94	0.000385344	0.000495462
	3822.98	0.000384274	0.000494122
	3822.01	0.000383458	0.000492415
	3821.05	0.000382633	0.000490414
	3820.08	0.000381988	0.000488358
	3819.12	0.00038143	0.000486945
	3818.16	0.000381005	0.000486289
	3817.19	0.000380603	0.000486666
	3816.23	0.000380271	0.00048849
	3815.26	0.000380053	0.000491727
	3814.3	0.000379979	0.00049647
	3813.33	0.000380046	0.000502941
	3812.37	0.000379941	0.000510896
	3811.41	0.000379773	0.000520219
	3810.44	0.000379634	0.000530764
	3809.48	0.000379474	0.000542062
	3808.51	0.000379525	0.00055391
	3807.55	0.000379863	0.000566076
	3806.58	0.000380408	0.000579048
	3805.62	0.00038108	0.000592551
	3804.66	0.000381954	0.000606604
	3803.69	0.000383247	0.000620778
	3802.73	0.00038474	0.000634796
	3801.76	0.000386383	0.000648553
	3800.8	0.000388299	0.0006621
	3799.83	0.000390469	0.000674923
	3798.87	0.000392905	0.000687004
	3797.91	0.000395635	0.000698368
	3796.94	0.000398688	0.00070921
	3795.98	0.000401966	0.00071974
	3795.01	0.00040567	0.000730181
	3794.05	0.000409705	0.000740459
	3793.08	0.000413989	0.000750643
	3792.12	0.000418444	0.000760643
	3791.16	0.000423129	0.000770229
	3790.19	0.000427795	0.000779465
	3789.23	0.000432471	0.000788402
	3788.26	0.000437175	0.000797058
	3787.3	0.000441907	0.000805846
	3786.33	0.000446511	0.000814554
	3785.37	0.00045097	0.000822939
	3784.41	0.000455411	0.000831026
	3783.44	0.000459645	0.000838825
	3782.48	0.000463766	0.000845893
	3781.51	0.000467868	0.000851939
	3780.55	0.000471604	0.000856987
	3779.58	0.000475225	0.000861072
	3778.62	0.000478537	0.000864103
	3777.66	0.000481663	0.000866173
	3776.69	0.000484582	0.000867107
	3775.73	0.000487272	0.000866887
	3774.76	0.000489712	0.000865805
	3773.8	0.000492037	0.000864011
	3772.83	0.000494097	0.00086194
	3771.87	0.000495902	0.000859572
	3770.91	0.000497612	0.000856906
	3769.94	0.00049911	0.000853658
	3768.98	0.000500573	0.000849856
	3768.01	0.000502163	0.000845388
	3767.05	0.000504029	0.00084044
	3766.08	0.000506165	0.000835184
	3765.12	0.000508563	0.000829776
	3764.16	0.000511359	0.000824377
	3763.19	0.000514548	0.000818989
	3762.23	0.000518127	0.000813336
	3761.26	0.000521935	0.000807595
	3760.3	0.000525971	0.000801945
	3759.33	0.000530076	0.000796439
	3758.37	0.000534092	0.000791445
	3757.41	0.000538174	0.000786891
	3756.44	0.000541882	0.000783163
	3755.48	0.000545369	0.000780367
	3754.51	0.000548195	0.000778609
	3753.55	0.000550356	0.000777844
	3752.58	0.000551848	0.000778465
	3751.62	0.000552522	0.000780685
	3750.66	0.000552529	0.000784532
	3749.69	0.000551875	0.000790164
	3748.73	0.00055072	0.000797135
	3747.76	0.000549068	0.000804968
	3746.8	0.00054708	0.000813318
	3745.83	0.000545055	0.000821527
	3744.87	0.000543122	0.000829361
	3743.91	0.000541411	0.000836442
	3742.94	0.000540209	0.000842536
	3741.98	0.000539506	0.000847532
	3741.01	0.000539433	0.000851176
	3740.05	0.000539828	0.000853226
	3739.08	0.000540827	0.000853457
	3738.12	0.000542408	0.000851807
	3737.16	0.000544556	0.000847932
	3736.19	0.000547253	0.000842094
	3735.23	0.000550186	0.000834442
	3734.26	0.000553484	0.000825149
	3733.3	0.000556821	0.000814716
	3732.33	0.000560014	0.000803375
	3731.37	0.00056288	0.000791512
	3730.41	0.000565236	0.000779358
	3729.44	0.000567197	0.000767285
	3728.48	0.000568594	0.000755369
	3727.51	0.000569429	0.000743985
	3726.55	0.000569719	0.000733053
	3725.58	0.00056948	0.000722343
	3724.62	0.000568884	0.00071206
	3723.66	0.000568117	0.00070227
	3722.69	0.000567224	0.000692913
	3721.73	0.000566409	0.000683635
	3720.76	0.000565717	0.000674813
	3719.8	0.000565195	0.000666657
	3718.83	0.000564906	0.000658908
	3717.87	0.000564912	0.000651887
	3716.91	0.000565122	0.000645307
	3715.94	0.000565428	0.000639164
	3714.98	0.00056602	0.000633437
	3714.01	0.000566777	0.000628107
	3713.05	0.000567563	0.000622999
	3712.08	0.00056854	0.000618234
	3711.12	0.000569258	0.000613637
	3710.16	0.000569848	0.00060903
	3709.19	0.000569847	0.000603927
	3708.23	0.000569538	0.0005984
	3707.26	0.00056861	0.00059251
	3706.3	0.000566893	0.00058616
	3705.33	0.000564511	0.00057942
	3704.37	0.000561602	0.000572236
	3703.41	0.000558161	0.000564412
	3702.44	0.000554324	0.000556514
	3701.48	0.000550523	0.00054856
	3700.51	0.000546736	0.000540753
	3699.55	0.000543083	0.000532873
	3698.58	0.000539699	0.000525152
	3697.62	0.000536564	0.000517669
	3696.66	0.000533799	0.0005105
	3695.69	0.000531681	0.000503725
	3694.73	0.000530053	0.00049742
	3693.76	0.000528913	0.000491835
	3692.8	0.0005284	0.000486796
	3691.83	0.000528502	0.000482568
	3690.87	0.00052905	0.000478664
	3689.91	0.000530018	0.000474725
	3688.94	0.000531098	0.000470813
	3687.98	0.000532438	0.000466973
	3687.01	0.00053359	0.000463078
	3686.05	0.000534559	0.000459409
	3685.08	0.000535056	0.000456215
	3684.12	0.000535085	0.000453744
	3683.16	0.000534666	0.000452089
	3682.19	0.000533677	0.000451328
	3681.23	0.000532292	0.000451678
	3680.26	0.000530685	0.000453503
	3679.3	0.000528873	0.000456867
	3678.33	0.000526873	0.000461696
	3677.37	0.000524701	0.000467779
	3676.41	0.000522375	0.000474904
	3675.44	0.000519926	0.000482549
	3674.48	0.000517539	0.000490349
	3673.51	0.000515104	0.000498266
	3672.55	0.000512963	0.000506432
	3671.58	0.000510865	0.000514713
	3670.62	0.000508698	0.000523144
	3669.66	0.000506336	0.000531759
	3668.69	0.000503793	0.000540001
	3667.73	0.000501225	0.000547903
	3666.76	0.00049833	0.000555202
	3665.8	0.000495404	0.00056207
	3664.83	0.000492286	0.000568835
	3663.87	0.000489256	0.000575384
	3662.91	0.000486292	0.000581886
	3661.94	0.000483516	0.00058851
	3660.98	0.00048105	0.000595269
	3660.01	0.000479016	0.000602454
	3659.05	0.000477676	0.00061005
	3658.08	0.000476999	0.00061846
	3657.12	0.000477108	0.000627483
	3656.16	0.000477989	0.000637213
	3655.19	0.000479486	0.000647152
	3654.23	0.000481616	0.000656928
	3653.26	0.000484256	0.000666294
	3652.3	0.000487439	0.00067499
	3651.33	0.000490917	0.00068305
	3650.37	0.000494599	0.000690507
	3649.41	0.000498547	0.000697253
	3648.44	0.000502373	0.000703491
	3647.48	0.000505828	0.000709128
	3646.51	0.000509101	0.000714382
	3645.55	0.000512066	0.00071889
	3644.58	0.00051488	0.000722588
	3643.62	0.000517527	0.000725429
	3642.66	0.000520273	0.000727673
	3641.69	0.000523072	0.000729302
	3640.73	0.000526002	0.000730327
	3639.76	0.000529128	0.000730928
	3638.8	0.000532359	0.000731007
	3637.83	0.000535758	0.00073106
	3636.87	0.000539092	0.000730987
	3635.91	0.000542426	0.000730849
	3634.94	0.000545543	0.000730564
	3633.98	0.000548396	0.000730054
	3633.01	0.00055081	0.000729224
	3632.05	0.000552626	0.000727824
	3631.08	0.000553998	0.000725902
	3630.12	0.000554949	0.000723489
	3629.16	0.000555379	0.000720604
	3628.19	0.000555341	0.00071742
	3627.23	0.000554748	0.000713812
	3626.26	0.000553666	0.000709811
	3625.3	0.000552162	0.00070562
	3624.33	0.000550443	0.000701313
	3623.37	0.000548402	0.000696826
	3622.41	0.000546513	0.000692061
	3621.44	0.000544796	0.000687206
	3620.48	0.000543411	0.000681993
	3619.51	0.000542506	0.000676875
	3618.55	0.000542212	0.000671554
	3617.58	0.000542508	0.000666313
	3616.62	0.000543216	0.000661262
	3615.66	0.000544314	0.000656498
	3614.69	0.000545641	0.000651962
	3613.73	0.000547332	0.000647736
	3612.76	0.000549086	0.000643765
	3611.8	0.000551209	0.000640146
	3610.83	0.00055357	0.00063667
	3609.87	0.000556336	0.00063311
	3608.91	0.000559674	0.000629383
	3607.94	0.000563455	0.000625563
	3606.98	0.000567848	0.000621583
	3606.01	0.000572866	0.000617249
	3605.05	0.000578227	0.000612101
	3604.08	0.000583929	0.000606303
	3603.12	0.000589804	0.00059961
	3602.16	0.000595821	0.000592116
	3601.19	0.000601952	0.00058379
	3600.23	0.000608011	0.00057474
	3599.26	0.000614096	0.000565074
	3598.3	0.000619992	0.00055504
	3597.33	0.000625922	0.00054473
	3596.37	0.000631671	0.000534672
	3595.41	0.000637166	0.000525099
	3594.44	0.000642319	0.000516089
	3593.48	0.000647041	0.000508158
	3592.51	0.000651103	0.000501243
	3591.55	0.000654602	0.000495298
	3590.58	0.000657351	0.000490277
	3589.62	0.000659619	0.000486278
	3588.66	0.000661248	0.00048307
	3587.69	0.000662395	0.000480677
	3586.73	0.000663075	0.000478951
	3585.76	0.000663317	0.00047773
	3584.8	0.000663165	0.000476837
	3583.83	0.000662524	0.000475938
	3582.87	0.000661297	0.00047468
	3581.91	0.000659247	0.000472996
	3580.94	0.000656446	0.000470952
	3579.98	0.000652825	0.00046876
	3579.01	0.000648472	0.00046661
	3578.05	0.000643766	0.000464682
	3577.08	0.000638638	0.000463308
	3576.12	0.000633452	0.000462823
	3575.16	0.000628122	0.00046311
	3574.19	0.000623138	0.000464366
	3573.23	0.000618539	0.000466366
	3572.26	0.000614364	0.000468901
	3571.3	0.000610794	0.00047195
	3570.33	0.000607698	0.000475242
	3569.37	0.000605242	0.000478691
	3568.41	0.000603297	0.000481942
	3567.44	0.000601731	0.000484957
	3566.48	0.000600417	0.000487566
	3565.51	0.000599364	0.000489617
	3564.55	0.000598569	0.000490827
	3563.58	0.000597872	0.000491082
	3562.62	0.000596971	0.000490267
	3561.66	0.000595705	0.00048812
	3560.69	0.00059405	0.000484658
	3559.73	0.000591843	0.00048002
	3558.76	0.000589214	0.000474623
	3557.8	0.000586152	0.000469148
	3556.84	0.000583095	0.000463804
	3555.87	0.000580031	0.000458784
	3554.91	0.000577383	0.000454404
	3553.94	0.000575278	0.000450951
	3552.98	0.000574001	0.000448522
	3552.01	0.000573537	0.000447626
	3551.05	0.000574033	0.000448145
	3550.09	0.00057579	0.000450373
	3549.12	0.000578659	0.000454419
	3548.16	0.000582493	0.000460377
	3547.19	0.000587145	0.000468191
	3546.23	0.000592315	0.000478087
	3545.26	0.000597703	0.00048997
	3544.3	0.000603008	0.000503591
	3543.34	0.00060793	0.000518736
	3542.37	0.000612166	0.000535066
	3541.41	0.000615428	0.000552277
	3540.44	0.000617594	0.000569643
	3539.48	0.000618557	0.00058705
	3538.51	0.000618361	0.000604118
	3537.55	0.000617063	0.000620654
	3536.59	0.000615168	0.000636354
	3535.62	0.000612885	0.000651085
	3534.66	0.000610575	0.000664886
	3533.69	0.000608584	0.000677669
	3532.73	0.000607243	0.000689063
	3531.76	0.000606882	0.000699151
	3530.8	0.000607676	0.000708013
	3529.84	0.000609943	0.000715871
	3528.87	0.000613845	0.000722947
	3527.91	0.000619673	0.00072946
	3526.94	0.000627394	0.000735491
	3525.98	0.000636962	0.000741133
	3525.01	0.000648163	0.000746324
	3524.05	0.00066077	0.000751002
	3523.09	0.000674559	0.000755261
	3522.12	0.000689008	0.000759022
	3521.16	0.000703894	0.000762489
	3520.19	0.000718994	0.000765411
	3519.23	0.000734101	0.000767382
	3518.26	0.000749178	0.000768288
	3517.3	0.000764058	0.000768016
	3516.34	0.000778734	0.00076659
	3515.37	0.000793211	0.000764031
	3514.41	0.000807507	0.000760358
	3513.44	0.000821642	0.000755572
	3512.48	0.000835774	0.000749956
	3511.51	0.000849752	0.000743477
	3510.55	0.000863859	0.000736242
	3509.59	0.000877787	0.00072834
	3508.62	0.000891663	0.000720159
	3507.66	0.000905617	0.000711957
	3506.69	0.000919479	0.000704007
	3505.73	0.000933361	0.000696459
	3504.76	0.000947363	0.000689503
	3503.8	0.000961287	0.000683209
	3502.84	0.00097523	0.000677502
	3501.87	0.000988838	0.000672466
	3500.91	0.001	0.000668173
	3499.94	0.00102	0.00066482
	3498.98	0.00103	0.000662278
	3498.01	0.00104	0.000660406
	3497.05	0.00105	0.000659064
	3496.09	0.00106	0.000658094
	3495.12	0.00107	0.00065764
	3494.16	0.00108	0.000657998
	3493.19	0.00109	0.000659313
	3492.23	0.0011	0.000661571
	3491.26	0.0011	0.000664748
	3490.3	0.00111	0.000668649
	3489.34	0.00111	0.000673503
	3488.37	0.00111	0.000678947
	3487.41	0.00111	0.000685071
	3486.44	0.00111	0.000691685
	3485.48	0.00111	0.000698488
	3484.51	0.00111	0.000705206
	3483.55	0.00111	0.000711584
	3482.59	0.0011	0.00071722
	3481.62	0.0011	0.000721714
	3480.66	0.00109	0.000724661
	3479.69	0.00109	0.000725809
	3478.73	0.00108	0.000724889
	3477.76	0.00108	0.000721908
	3476.8	0.00107	0.000716869
	3475.84	0.00107	0.000709785
	3474.87	0.00107	0.000700976
	3473.91	0.00106	0.000690914
	3472.94	0.00106	0.000680225
	3471.98	0.00106	0.000669673
	3471.01	0.00106	0.000660147
	3470.05	0.00106	0.000652214
	3469.09	0.00106	0.000646567
	3468.12	0.00106	0.000643732
	3467.16	0.00106	0.000644524
	3466.19	0.00106	0.000649169
	3465.23	0.00106	0.000658042
	3464.26	0.00107	0.000671385
	3463.3	0.00107	0.00068901
	3462.34	0.00107	0.000710879
	3461.37	0.00108	0.00073665
	3460.41	0.00108	0.00076552
	3459.44	0.00109	0.000797133
	3458.48	0.0011	0.000830713
	3457.51	0.0011	0.00086552
	3456.55	0.00111	0.000900688
	3455.59	0.00111	0.000935523
	3454.62	0.00112	0.000969193
	3453.66	0.00112	0.001
	3452.69	0.00112	0.00103
	3451.73	0.00113	0.00106
	3450.76	0.00113	0.00108
	3449.8	0.00113	0.0011
	3448.84	0.00113	0.00112
	3447.87	0.00113	0.00113
	3446.91	0.00114	0.00114
	3445.94	0.00114	0.00115
	3444.98	0.00114	0.00115
	3444.01	0.00114	0.00114
	3443.05	0.00114	0.00114
	3442.09	0.00115	0.00113
	3441.12	0.00115	0.00112
	3440.16	0.00116	0.00111
	3439.19	0.00117	0.0011
	3438.23	0.00118	0.00109
	3437.26	0.00119	0.00108
	3436.3	0.00121	0.00107
	3435.34	0.00122	0.00106
	3434.37	0.00124	0.00105
	3433.41	0.00125	0.00105
	3432.44	0.00127	0.00104
	3431.48	0.00129	0.00104
	3430.51	0.00131	0.00104
	3429.55	0.00133	0.00104
	3428.59	0.00135	0.00104
	3427.62	0.00137	0.00104
	3426.66	0.00138	0.00104
	3425.69	0.0014	0.00105
	3424.73	0.00142	0.00105
	3423.76	0.00144	0.00106
	3422.8	0.00145	0.00106
	3421.84	0.00147	0.00106
	3420.87	0.00149	0.00106
	3419.91	0.00151	0.00106
	3418.94	0.00152	0.00106
	3417.98	0.00154	0.00106
	3417.01	0.00156	0.00106
	3416.05	0.00158	0.00105
	3415.09	0.0016	0.00105
	3414.12	0.00161	0.00104
	3413.16	0.00163	0.00104
	3412.19	0.00165	0.00103
	3411.23	0.00166	0.00102
	3410.26	0.00168	0.00101
	3409.3	0.00169	0.001
	3408.34	0.00171	0.000996402
	3407.37	0.00172	0.000991067
	3406.41	0.00174	0.000988166
	3405.44	0.00175	0.000988233
	3404.48	0.00176	0.000991339
	3403.51	0.00177	0.000997524
	3402.55	0.00178	0.00101
	3401.59	0.00179	0.00102
	3400.62	0.0018	0.00103
	3399.66	0.00181	0.00105
	3398.69	0.00182	0.00107
	3397.73	0.00183	0.00109
	3396.76	0.00184	0.00112
	3395.8	0.00184	0.00114
	3394.84	0.00185	0.00117
	3393.87	0.00186	0.0012
	3392.91	0.00187	0.00123
	3391.94	0.00187	0.00126
	3390.98	0.00188	0.00129
	3390.01	0.00189	0.00132
	3389.05	0.0019	0.00134
	3388.09	0.00191	0.00137
	3387.12	0.00192	0.0014
	3386.16	0.00193	0.00142
	3385.19	0.00194	0.00145
	3384.23	0.00195	0.00147
	3383.26	0.00197	0.0015
	3382.3	0.00198	0.00152
	3381.34	0.002	0.00155
	3380.37	0.00202	0.00157
	3379.41	0.00203	0.0016
	3378.44	0.00205	0.00163
	3377.48	0.00207	0.00165
	3376.51	0.00208	0.00168
	3375.55	0.0021	0.00171
	3374.59	0.00212	0.00174
	3373.62	0.00213	0.00178
	3372.66	0.00215	0.00181
	3371.69	0.00216	0.00185
	3370.73	0.00217	0.00189
	3369.76	0.00219	0.00192
	3368.8	0.0022	0.00196
	3367.84	0.00221	0.002
	3366.87	0.00222	0.00203
	3365.91	0.00223	0.00207
	3364.94	0.00224	0.00211
	3363.98	0.00224	0.00214
	3363.01	0.00225	0.00217
	3362.05	0.00226	0.0022
	3361.09	0.00227	0.00223
	3360.12	0.00228	0.00225
	3359.16	0.0023	0.00227
	3358.19	0.00231	0.00229
	3357.23	0.00232	0.00231
	3356.26	0.00233	0.00232
	3355.3	0.00235	0.00234
	3354.34	0.00236	0.00235
	3353.37	0.00238	0.00235
	3352.41	0.00239	0.00236
	3351.44	0.00241	0.00237
	3350.48	0.00243	0.00237
	3349.51	0.00245	0.00237
	3348.55	0.00246	0.00238
	3347.59	0.00248	0.00238
	3346.62	0.0025	0.00238
	3345.66	0.00252	0.00239
	3344.69	0.00253	0.0024
	3343.73	0.00255	0.0024
	3342.76	0.00257	0.00241
	3341.8	0.00259	0.00242
	3340.84	0.00261	0.00243
	3339.87	0.00263	0.00244
	3338.91	0.00265	0.00245
	3337.94	0.00267	0.00247
	3336.98	0.00269	0.00248
	3336.01	0.00271	0.00249
	3335.05	0.00273	0.0025
	3334.09	0.00275	0.00251
	3333.12	0.00277	0.00253
	3332.16	0.00279	0.00253
	3331.19	0.00281	0.00254
	3330.23	0.00283	0.00255
	3329.26	0.00285	0.00255
	3328.3	0.00287	0.00255
	3327.34	0.00289	0.00255
	3326.37	0.0029	0.00255
	3325.41	0.00292	0.00254
	3324.44	0.00293	0.00254
	3323.48	0.00294	0.00254
	3322.51	0.00296	0.00254
	3321.55	0.00297	0.00254
	3320.59	0.00298	0.00254
	3319.62	0.00299	0.00254
	3318.66	0.003	0.00255
	3317.69	0.00301	0.00255
	3316.73	0.00302	0.00256
	3315.76	0.00303	0.00258
	3314.8	0.00304	0.0026
	3313.84	0.00306	0.00262
	3312.87	0.00307	0.00265
	3311.91	0.00308	0.00268
	3310.94	0.0031	0.00271
	3309.98	0.00311	0.00275
	3309.01	0.00313	0.00279
	3308.05	0.00315	0.00284
	3307.09	0.00317	0.00289
	3306.12	0.00319	0.00295
	3305.16	0.00321	0.00301
	3304.19	0.00323	0.00307
	3303.23	0.00326	0.00313
	3302.26	0.00328	0.0032
	3301.3	0.00331	0.00327
	3300.34	0.00333	0.00334
	3299.37	0.00336	0.00341
	3298.41	0.00339	0.00349
	3297.44	0.00342	0.00356
	3296.48	0.00344	0.00363
	3295.51	0.00347	0.0037
	3294.55	0.0035	0.00377
	3293.59	0.00353	0.00384
	3292.62	0.00356	0.00391
	3291.66	0.0036	0.00397
	3290.69	0.00363	0.00404
	3289.73	0.00366	0.0041
	3288.76	0.00369	0.00417
	3287.8	0.00372	0.00423
	3286.84	0.00375	0.00429
	3285.87	0.00378	0.00436
	3284.91	0.00381	0.00442
	3283.94	0.00384	0.00449
	3282.98	0.00387	0.00456
	3282.01	0.0039	0.00464
	3281.05	0.00393	0.00471
	3280.09	0.00397	0.0048
	3279.12	0.004	0.00488
	3278.16	0.00403	0.00498
	3277.19	0.00407	0.00507
	3276.23	0.00411	0.00517
	3275.26	0.00415	0.00527
	3274.3	0.00419	0.00538
	3273.34	0.00423	0.00548
	3272.37	0.00427	0.00559
	3271.41	0.00432	0.0057
	3270.44	0.00437	0.00581
	3269.48	0.00442	0.00591
	3268.51	0.00447	0.00602
	3267.55	0.00452	0.00612
	3266.59	0.00457	0.00622
	3265.62	0.00462	0.00632
	3264.66	0.00467	0.00641
	3263.69	0.00471	0.0065
	3262.73	0.00476	0.00659
	3261.76	0.00481	0.00667
	3260.8	0.00486	0.00676
	3259.84	0.0049	0.00684
	3258.87	0.00495	0.00691
	3257.91	0.005	0.00699
	3256.94	0.00504	0.00706
	3255.98	0.00509	0.00713
	3255.01	0.00513	0.0072
	3254.05	0.00518	0.00727
	3253.09	0.00522	0.00734
	3252.12	0.00527	0.00741
	3251.16	0.00531	0.00748
	3250.19	0.00536	0.00755
	3249.23	0.0054	0.00762
	3248.26	0.00545	0.00769
	3247.3	0.0055	0.00775
	3246.34	0.00554	0.00782
	3245.37	0.00558	0.00788
	3244.41	0.00563	0.00795
	3243.44	0.00567	0.00801
	3242.48	0.0057	0.00808
	3241.51	0.00574	0.00814
	3240.55	0.00577	0.00821
	3239.59	0.00581	0.00828
	3238.62	0.00584	0.00834
	3237.66	0.00587	0.00841
	3236.69	0.00589	0.00848
	3235.73	0.00592	0.00855
	3234.76	0.00594	0.00861
	3233.8	0.00597	0.00868
	3232.84	0.00599	0.00875
	3231.87	0.00601	0.00882
	3230.91	0.00603	0.00888
	3229.94	0.00605	0.00895
	3228.98	0.00607	0.00901
	3228.01	0.00609	0.00908
	3227.05	0.00611	0.00914
	3226.09	0.00613	0.00919
	3225.12	0.00615	0.00925
	3224.16	0.00617	0.0093
	3223.19	0.00619	0.00935
	3222.23	0.0062	0.0094
	3221.26	0.00622	0.00944
	3220.3	0.00624	0.00949
	3219.34	0.00625	0.00953
	3218.37	0.00627	0.00957
	3217.41	0.00628	0.00962
	3216.44	0.00629	0.00966
	3215.48	0.0063	0.00971
	3214.51	0.00631	0.00976
	3213.55	0.00632	0.00981
	3212.59	0.00633	0.00986
	3211.62	0.00633	0.00991
	3210.66	0.00634	0.00996
	3209.69	0.00634	0.01002
	3208.73	0.00634	0.01007
	3207.76	0.00635	0.01012
	3206.8	0.00635	0.01017
	3205.84	0.00635	0.01022
	3204.87	0.00635	0.01027
	3203.91	0.00635	0.01031
	3202.94	0.00635	0.01036
	3201.98	0.00635	0.01039
	3201.01	0.00635	0.01043
	3200.05	0.00635	0.01046
	3199.09	0.00635	0.01049
	3198.12	0.00635	0.01052
	3197.16	0.00635	0.01054
	3196.19	0.00635	0.01057
	3195.23	0.00636	0.01059
	3194.26	0.00636	0.01062
	3193.3	0.00636	0.01064
	3192.34	0.00636	0.01067
	3191.37	0.00636	0.0107
	3190.41	0.00637	0.01073
	3189.44	0.00637	0.01076
	3188.48	0.00638	0.01079
	3187.51	0.00638	0.01083
	3186.55	0.00639	0.01087
	3185.59	0.00639	0.01092
	3184.62	0.0064	0.01096
	3183.66	0.0064	0.01101
	3182.69	0.00641	0.01106
	3181.73	0.00641	0.01111
	3180.76	0.00642	0.01117
	3179.8	0.00643	0.01122
	3178.84	0.00643	0.01127
	3177.87	0.00644	0.01132
	3176.91	0.00644	0.01136
	3175.94	0.00644	0.01141
	3174.98	0.00644	0.01145
	3174.01	0.00645	0.01149
	3173.05	0.00645	0.01152
	3172.09	0.00645	0.01156
	3171.12	0.00645	0.01159
	3170.16	0.00646	0.01162
	3169.19	0.00646	0.01164
	3168.23	0.00647	0.01167
	3167.26	0.00648	0.0117
	3166.3	0.00648	0.01172
	3165.34	0.00649	0.01175
	3164.37	0.00651	0.01178
	3163.41	0.00652	0.0118
	3162.44	0.00653	0.01183
	3161.48	0.00655	0.01186
	3160.52	0.00657	0.0119
	3159.55	0.00658	0.01193
	3158.59	0.0066	0.01197
	3157.62	0.00662	0.012
	3156.66	0.00663	0.01204
	3155.69	0.00665	0.01208
	3154.73	0.00666	0.01212
	3153.77	0.00667	0.01216
	3152.8	0.00669	0.0122
	3151.84	0.0067	0.01224
	3150.87	0.00671	0.01228
	3149.91	0.00672	0.01233
	3148.94	0.00673	0.01237
	3147.98	0.00673	0.01241
	3147.02	0.00674	0.01246
	3146.05	0.00675	0.0125
	3145.09	0.00676	0.01254
	3144.12	0.00677	0.01259
	3143.16	0.00678	0.01263
	3142.19	0.00679	0.01267
	3141.23	0.0068	0.01271
	3140.27	0.00681	0.01275
	3139.3	0.00683	0.01279
	3138.34	0.00684	0.01282
	3137.37	0.00685	0.01286
	3136.41	0.00687	0.01289
	3135.44	0.00688	0.01292
	3134.48	0.00689	0.01295
	3133.52	0.0069	0.01298
	3132.55	0.00692	0.01301
	3131.59	0.00693	0.01304
	3130.62	0.00694	0.01307
	3129.66	0.00695	0.0131
	3128.69	0.00696	0.01313
	3127.73	0.00697	0.01316
	3126.77	0.00698	0.01319
	3125.8	0.00699	0.01323
	3124.84	0.00699	0.01326
	3123.87	0.007	0.01329
	3122.91	0.00701	0.01333
	3121.94	0.00701	0.01336
	3120.98	0.00702	0.01339
	3120.02	0.00703	0.01343
	3119.05	0.00703	0.01346
	3118.09	0.00704	0.01349
	3117.12	0.00704	0.01352
	3116.16	0.00705	0.01354
	3115.19	0.00705	0.01357
	3114.23	0.00706	0.01359
	3113.27	0.00706	0.01361
	3112.3	0.00707	0.01363
	3111.34	0.00707	0.01365
	3110.37	0.00708	0.01367
	3109.41	0.00708	0.01369
	3108.44	0.00709	0.0137
	3107.48	0.0071	0.01372
	3106.52	0.0071	0.01373
	3105.55	0.00711	0.01375
	3104.59	0.00711	0.01376
	3103.62	0.00711	0.01377
	3102.66	0.00712	0.01378
	3101.69	0.00712	0.01379
	3100.73	0.00712	0.01381
	3099.77	0.00712	0.01382
	3098.8	0.00712	0.01383
	3097.84	0.00712	0.01384
	3096.87	0.00712	0.01386
	3095.91	0.00712	0.01387
	3094.94	0.00711	0.01389
	3093.98	0.00711	0.0139
	3093.02	0.0071	0.01392
	3092.05	0.0071	0.01394
	3091.09	0.00709	0.01396
	3090.12	0.00709	0.01398
	3089.16	0.00708	0.014
	3088.19	0.00708	0.01402
	3087.23	0.00707	0.01404
	3086.27	0.00707	0.01407
	3085.3	0.00706	0.01409
	3084.34	0.00706	0.01411
	3083.37	0.00706	0.01413
	3082.41	0.00706	0.01415
	3081.44	0.00705	0.01416
	3080.48	0.00705	0.01418
	3079.52	0.00705	0.01419
	3078.55	0.00705	0.0142
	3077.59	0.00705	0.01421
	3076.62	0.00705	0.01422
	3075.66	0.00705	0.01422
	3074.69	0.00705	0.01423
	3073.73	0.00705	0.01423
	3072.77	0.00706	0.01423
	3071.8	0.00706	0.01423
	3070.84	0.00706	0.01423
	3069.87	0.00706	0.01424
	3068.91	0.00705	0.01424
	3067.94	0.00705	0.01424
	3066.98	0.00705	0.01424
	3066.02	0.00705	0.01425
	3065.05	0.00704	0.01425
	3064.09	0.00704	0.01426
	3063.12	0.00703	0.01426
	3062.16	0.00703	0.01427
	3061.19	0.00702	0.01428
	3060.23	0.00702	0.01429
	3059.27	0.00701	0.0143
	3058.3	0.007	0.01431
	3057.34	0.007	0.01432
	3056.37	0.00699	0.01433
	3055.41	0.00698	0.01434
	3054.44	0.00698	0.01435
	3053.48	0.00697	0.01437
	3052.52	0.00697	0.01438
	3051.55	0.00696	0.0144
	3050.59	0.00696	0.01441
	3049.62	0.00696	0.01444
	3048.66	0.00695	0.01446
	3047.69	0.00695	0.01449
	3046.73	0.00695	0.01452
	3045.77	0.00695	0.01455
	3044.8	0.00694	0.01459
	3043.84	0.00694	0.01464
	3042.87	0.00694	0.01469
	3041.91	0.00694	0.01474
	3040.94	0.00694	0.01479
	3039.98	0.00694	0.01485
	3039.02	0.00695	0.01491
	3038.05	0.00695	0.01496
	3037.09	0.00695	0.01502
	3036.12	0.00696	0.01508
	3035.16	0.00696	0.01514
	3034.19	0.00696	0.01519
	3033.23	0.00697	0.01523
	3032.27	0.00697	0.01528
	3031.3	0.00698	0.01531
	3030.34	0.00698	0.01535
	3029.37	0.00699	0.01537
	3028.41	0.00699	0.0154
	3027.44	0.007	0.01541
	3026.48	0.007	0.01543
	3025.52	0.007	0.01545
	3024.55	0.007	0.01546
	3023.59	0.00701	0.01547
	3022.62	0.00701	0.01548
	3021.66	0.007	0.01549
	3020.69	0.007	0.0155
	3019.73	0.007	0.01551
	3018.77	0.00699	0.01552
	3017.8	0.00699	0.01553
	3016.84	0.00698	0.01554
	3015.87	0.00697	0.01555
	3014.91	0.00697	0.01556
	3013.94	0.00696	0.01557
	3012.98	0.00695	0.01557
	3012.02	0.00694	0.01558
	3011.05	0.00693	0.01558
	3010.09	0.00692	0.01557
	3009.12	0.00691	0.01557
	3008.16	0.0069	0.01556
	3007.19	0.00689	0.01555
	3006.23	0.00688	0.01554
	3005.27	0.00688	0.01552
	3004.3	0.00687	0.01551
	3003.34	0.00686	0.0155
	3002.37	0.00686	0.01548
	3001.41	0.00686	0.01547
	3000.44	0.00685	0.01546
	2999.48	0.00685	0.01545
	2998.52	0.00685	0.01544
	2997.55	0.00685	0.01544
	2996.59	0.00685	0.01543
	2995.62	0.00685	0.01543
	2994.66	0.00685	0.01543
	2993.69	0.00685	0.01543
	2992.73	0.00685	0.01543
	2991.77	0.00685	0.01542
	2990.8	0.00685	0.01542
	2989.84	0.00685	0.01542
	2988.87	0.00684	0.01541
	2987.91	0.00684	0.01541
	2986.94	0.00684	0.0154
	2985.98	0.00684	0.0154
	2985.02	0.00683	0.01539
	2984.05	0.00683	0.01538
	2983.09	0.00683	0.01537
	2982.12	0.00683	0.01537
	2981.16	0.00682	0.01536
	2980.19	0.00682	0.01535
	2979.23	0.00682	0.01534
	2978.27	0.00681	0.01533
	2977.3	0.00681	0.01532
	2976.34	0.00681	0.01532
	2975.37	0.0068	0.01532
	2974.41	0.0068	0.01531
	2973.44	0.00679	0.01532
	2972.48	0.00679	0.01532
	2971.52	0.00679	0.01532
	2970.55	0.00678	0.01533
	2969.59	0.00678	0.01534
	2968.62	0.00677	0.01535
	2967.66	0.00677	0.01537
	2966.69	0.00677	0.01538
	2965.73	0.00676	0.0154
	2964.77	0.00676	0.01543
	2963.8	0.00675	0.01545
	2962.84	0.00675	0.01547
	2961.87	0.00675	0.0155
	2960.91	0.00674	0.01552
	2959.94	0.00674	0.01555
	2958.98	0.00674	0.01557
	2958.02	0.00673	0.0156
	2957.05	0.00673	0.01563
	2956.09	0.00673	0.01566
	2955.12	0.00673	0.01569
	2954.16	0.00672	0.01572
	2953.19	0.00672	0.01576
	2952.23	0.00672	0.01579
	2951.27	0.00671	0.01583
	2950.3	0.00671	0.01587
	2949.34	0.00671	0.01591
	2948.37	0.00671	0.01594
	2947.41	0.00671	0.01598
	2946.44	0.0067	0.01602
	2945.48	0.0067	0.01606
	2944.52	0.0067	0.01609
	2943.55	0.0067	0.01612
	2942.59	0.0067	0.01615
	2941.62	0.0067	0.01618
	2940.66	0.0067	0.0162
	2939.69	0.0067	0.01621
	2938.73	0.0067	0.01623
	2937.77	0.00669	0.01623
	2936.8	0.00669	0.01624
	2935.84	0.00669	0.01624
	2934.87	0.00669	0.01624
	2933.91	0.00669	0.01625
	2932.94	0.00668	0.01625
	2931.98	0.00668	0.01625
	2931.02	0.00667	0.01625
	2930.05	0.00667	0.01625
	2929.09	0.00666	0.01625
	2928.12	0.00665	0.01625
	2927.16	0.00664	0.01625
	2926.19	0.00663	0.01626
	2925.23	0.00662	0.01626
	2924.27	0.00662	0.01627
	2923.3	0.00661	0.01628
	2922.34	0.0066	0.01628
	2921.37	0.00659	0.01629
	2920.41	0.00658	0.0163
	2919.44	0.00657	0.01631
	2918.48	0.00657	0.01632
	2917.52	0.00656	0.01633
	2916.55	0.00655	0.01634
	2915.59	0.00655	0.01635
	2914.62	0.00654	0.01636
	2913.66	0.00654	0.01637
	2912.69	0.00653	0.01638
	2911.73	0.00653	0.01639
	2910.77	0.00652	0.0164
	2909.8	0.00651	0.01641
	2908.84	0.00651	0.01642
	2907.87	0.0065	0.01643
	2906.91	0.0065	0.01644
	2905.94	0.00649	0.01645
	2904.98	0.00648	0.01646
	2904.02	0.00648	0.01647
	2903.05	0.00647	0.01647
	2902.09	0.00647	0.01648
	2901.12	0.00646	0.01648
	2900.16	0.00646	0.01649
	2899.19	0.00645	0.0165
	2898.23	0.00645	0.0165
	2897.27	0.00644	0.01651
	2896.3	0.00643	0.01652
	2895.34	0.00643	0.01653
	2894.37	0.00642	0.01654
	2893.41	0.00641	0.01655
	2892.44	0.00641	0.01656
	2891.48	0.0064	0.01656
	2890.52	0.00639	0.01657
	2889.55	0.00638	0.01658
	2888.59	0.00637	0.01658
	2887.62	0.00636	0.01658
	2886.66	0.00635	0.01659
	2885.69	0.00634	0.01658
	2884.73	0.00633	0.01658
	2883.77	0.00633	0.01658
	2882.8	0.00632	0.01657
	2881.84	0.00631	0.01657
	2880.87	0.0063	0.01656
	2879.91	0.00629	0.01656
	2878.94	0.00629	0.01655
	2877.98	0.00628	0.01655
	2877.02	0.00627	0.01655
	2876.05	0.00626	0.01655
	2875.09	0.00626	0.01655
	2874.12	0.00625	0.01655
	2873.16	0.00624	0.01655
	2872.19	0.00622	0.01655
	2871.23	0.00621	0.01655
	2870.27	0.0062	0.01655
	2869.3	0.00619	0.01655
	2868.34	0.00617	0.01655
	2867.37	0.00616	0.01654
	2866.41	0.00614	0.01654
	2865.44	0.00613	0.01653
	2864.48	0.00611	0.01652
	2863.52	0.0061	0.01651
	2862.55	0.00608	0.0165
	2861.59	0.00607	0.01649
	2860.62	0.00606	0.01647
	2859.66	0.00604	0.01646
	2858.69	0.00603	0.01645
	2857.73	0.00602	0.01644
	2856.77	0.00601	0.01644
	2855.8	0.006	0.01643
	2854.84	0.006	0.01643
	2853.87	0.00599	0.01643
	2852.91	0.00598	0.01643
	2851.94	0.00598	0.01643
	2850.98	0.00598	0.01643
	2850.02	0.00597	0.01644
	2849.05	0.00597	0.01644
	2848.09	0.00597	0.01645
	2847.12	0.00597	0.01646
	2846.16	0.00597	0.01647
	2845.19	0.00597	0.01648
	2844.23	0.00598	0.01649
	2843.27	0.00598	0.01649
	2842.3	0.00598	0.0165
	2841.34	0.00598	0.01651
	2840.37	0.00599	0.01652
	2839.41	0.00599	0.01653
	2838.44	0.006	0.01653
	2837.48	0.006	0.01654
	2836.52	0.006	0.01654
	2835.55	0.00601	0.01655
	2834.59	0.00601	0.01655
	2833.62	0.00601	0.01656
	2832.66	0.00602	0.01657
	2831.69	0.00602	0.01658
	2830.73	0.00602	0.01659
	2829.77	0.00602	0.0166
	2828.8	0.00602	0.01661
	2827.84	0.00602	0.01662
	2826.87	0.00602	0.01664
	2825.91	0.00602	0.01666
	2824.94	0.00602	0.01667
	2823.98	0.00601	0.01669
	2823.02	0.00601	0.0167
	2822.05	0.006	0.01671
	2821.09	0.006	0.01672
	2820.12	0.00599	0.01673
	2819.16	0.00599	0.01673
	2818.19	0.00598	0.01673
	2817.23	0.00598	0.01672
	2816.27	0.00597	0.01671
	2815.3	0.00597	0.0167
	2814.34	0.00596	0.01668
	2813.37	0.00596	0.01666
	2812.41	0.00596	0.01663
	2811.44	0.00595	0.01661
	2810.48	0.00595	0.01658
	2809.52	0.00595	0.01656
	2808.55	0.00594	0.01653
	2807.59	0.00594	0.0165
	2806.62	0.00594	0.01647
	2805.66	0.00593	0.01645
	2804.69	0.00592	0.01642
	2803.73	0.00592	0.0164
	2802.77	0.00591	0.01638
	2801.8	0.0059	0.01636
	2800.84	0.00589	0.01633
	2799.87	0.00588	0.01631
	2798.91	0.00587	0.01629
	2797.94	0.00586	0.01627
	2796.98	0.00584	0.01625
	2796.02	0.00583	0.01623
	2795.05	0.00582	0.01621
	2794.09	0.00581	0.01619
	2793.12	0.0058	0.01618
	2792.16	0.00579	0.01616
	2791.19	0.00578	0.01614
	2790.23	0.00577	0.01612
	2789.27	0.00576	0.01611
	2788.3	0.00575	0.01609
	2787.34	0.00574	0.01608
	2786.37	0.00573	0.01607
	2785.41	0.00572	0.01606
	2784.44	0.00571	0.01605
	2783.48	0.00569	0.01604
	2782.52	0.00568	0.01603
	2781.55	0.00566	0.01603
	2780.59	0.00565	0.01602
	2779.62	0.00563	0.01601
	2778.66	0.00561	0.01601
	2777.69	0.00559	0.016
	2776.73	0.00558	0.01599
	2775.77	0.00556	0.01597
	2774.8	0.00554	0.01596
	2773.84	0.00553	0.01594
	2772.87	0.00552	0.01592
	2771.91	0.0055	0.0159
	2770.95	0.00549	0.01588
	2769.98	0.00549	0.01586
	2769.02	0.00548	0.01584
	2768.05	0.00548	0.01581
	2767.09	0.00547	0.01579
	2766.12	0.00547	0.01577
	2765.16	0.00547	0.01575
	2764.2	0.00548	0.01574
	2763.23	0.00548	0.01572
	2762.27	0.00548	0.01571
	2761.3	0.00549	0.0157
	2760.34	0.00549	0.0157
	2759.37	0.0055	0.0157
	2758.41	0.00551	0.0157
	2757.45	0.00551	0.01571
	2756.48	0.00552	0.01571
	2755.52	0.00552	0.01572
	2754.55	0.00553	0.01573
	2753.59	0.00553	0.01574
	2752.62	0.00554	0.01575
	2751.66	0.00554	0.01577
	2750.7	0.00554	0.01578
	2749.73	0.00554	0.01579
	2748.77	0.00554	0.0158
	2747.8	0.00554	0.01581
	2746.84	0.00554	0.01582
	2745.87	0.00554	0.01582
	2744.91	0.00554	0.01583
	2743.95	0.00554	0.01584
	2742.98	0.00553	0.01584
	2742.02	0.00553	0.01585
	2741.05	0.00553	0.01586
	2740.09	0.00552	0.01586
	2739.12	0.00552	0.01587
	2738.16	0.00552	0.01588
	2737.2	0.00552	0.01589
	2736.23	0.00552	0.0159
	2735.27	0.00552	0.01591
	2734.3	0.00553	0.01592
	2733.34	0.00553	0.01593
	2732.37	0.00553	0.01594
	2731.41	0.00554	0.01596
	2730.45	0.00554	0.01596
	2729.48	0.00554	0.01597
	2728.52	0.00555	0.01598
	2727.55	0.00555	0.01599
	2726.59	0.00555	0.016
	2725.62	0.00555	0.016
	2724.66	0.00555	0.016
	2723.7	0.00555	0.01601
	2722.73	0.00555	0.01601
	2721.77	0.00554	0.01601
	2720.8	0.00554	0.01601
	2719.84	0.00553	0.016
	2718.87	0.00552	0.016
	2717.91	0.00551	0.016
	2716.95	0.0055	0.016
	2715.98	0.00549	0.016
	2715.02	0.00548	0.016
	2714.05	0.00547	0.016
	2713.09	0.00546	0.01599
	2712.12	0.00544	0.01599
	2711.16	0.00543	0.01599
	2710.2	0.00542	0.01599
	2709.23	0.00541	0.01598
	2708.27	0.00539	0.01598
	2707.3	0.00538	0.01598
	2706.34	0.00537	0.01598
	2705.37	0.00535	0.01597
	2704.41	0.00534	0.01597
	2703.45	0.00533	0.01597
	2702.48	0.00531	0.01597
	2701.52	0.0053	0.01597
	2700.55	0.00529	0.01597
	2699.59	0.00528	0.01598
	2698.62	0.00526	0.01598
	2697.66	0.00525	0.01599
	2696.7	0.00524	0.016
	2695.73	0.00523	0.01601
	2694.77	0.00522	0.01602
	2693.8	0.00521	0.01603
	2692.84	0.0052	0.01604
	2691.87	0.00519	0.01605
	2690.91	0.00518	0.01606
	2689.95	0.00517	0.01607
	2688.98	0.00516	0.01607
	2688.02	0.00515	0.01608
	2687.05	0.00515	0.01607
	2686.09	0.00514	0.01607
	2685.12	0.00513	0.01606
	2684.16	0.00512	0.01604
	2683.2	0.00512	0.01602
	2682.23	0.00511	0.016
	2681.27	0.00511	0.01597
	2680.3	0.0051	0.01594
	2679.34	0.00509	0.01591
	2678.37	0.00509	0.01588
	2677.41	0.00508	0.01584
	2676.45	0.00507	0.0158
	2675.48	0.00507	0.01576
	2674.52	0.00506	0.01572
	2673.55	0.00505	0.01568
	2672.59	0.00505	0.01564
	2671.62	0.00504	0.01559
	2670.66	0.00503	0.01555
	2669.7	0.00502	0.01552
	2668.73	0.00501	0.01548
	2667.77	0.005	0.01545
	2666.8	0.005	0.01541
	2665.84	0.00499	0.01538
	2664.87	0.00497	0.01535
	2663.91	0.00496	0.01533
	2662.95	0.00495	0.0153
	2661.98	0.00494	0.01528
	2661.02	0.00492	0.01526
	2660.05	0.00491	0.01525
	2659.09	0.00489	0.01523
	2658.12	0.00488	0.01522
	2657.16	0.00486	0.0152
	2656.2	0.00484	0.01519
	2655.23	0.00482	0.01518
	2654.27	0.0048	0.01516
	2653.3	0.00479	0.01515
	2652.34	0.00477	0.01514
	2651.37	0.00475	0.01512
	2650.41	0.00474	0.01511
	2649.45	0.00472	0.01509
	2648.48	0.00471	0.01508
	2647.52	0.00469	0.01506
	2646.55	0.00468	0.01504
	2645.59	0.00467	0.01502
	2644.62	0.00466	0.015
	2643.66	0.00464	0.01499
	2642.7	0.00463	0.01497
	2641.73	0.00462	0.01495
	2640.77	0.00461	0.01493
	2639.8	0.0046	0.0149
	2638.84	0.00459	0.01488
	2637.87	0.00458	0.01486
	2636.91	0.00457	0.01483
	2635.95	0.00456	0.01481
	2634.98	0.00454	0.01478
	2634.02	0.00453	0.01475
	2633.05	0.00452	0.01472
	2632.09	0.00451	0.01469
	2631.12	0.00449	0.01465
	2630.16	0.00448	0.01462
	2629.2	0.00447	0.01458
	2628.23	0.00446	0.01454
	2627.27	0.00445	0.0145
	2626.3	0.00443	0.01446
	2625.34	0.00442	0.01441
	2624.37	0.00441	0.01437
	2623.41	0.00441	0.01433
	2622.45	0.0044	0.01428
	2621.48	0.00439	0.01424
	2620.52	0.00438	0.0142
	2619.55	0.00437	0.01416
	2618.59	0.00437	0.01412
	2617.62	0.00436	0.01407
	2616.66	0.00435	0.01404
	2615.7	0.00435	0.014
	2614.73	0.00434	0.01396
	2613.77	0.00433	0.01393
	2612.8	0.00433	0.01389
	2611.84	0.00432	0.01386
	2610.87	0.00432	0.01384
	2609.91	0.00431	0.01381
	2608.95	0.00431	0.01379
	2607.98	0.00431	0.01377
	2607.02	0.00431	0.01375
	2606.05	0.0043	0.01373
	2605.09	0.0043	0.01371
	2604.12	0.0043	0.0137
	2603.16	0.0043	0.01368
	2602.2	0.0043	0.01367
	2601.23	0.0043	0.01365
	2600.27	0.0043	0.01363
	2599.3	0.0043	0.01361
	2598.34	0.0043	0.01359
	2597.37	0.0043	0.01357
	2596.41	0.0043	0.01354
	2595.45	0.0043	0.01351
	2594.48	0.0043	0.01349
	2593.52	0.0043	0.01345
	2592.55	0.0043	0.01342
	2591.59	0.0043	0.01339
	2590.62	0.0043	0.01335
	2589.66	0.0043	0.01332
	2588.7	0.0043	0.01328
	2587.73	0.0043	0.01324
	2586.77	0.0043	0.01321
	2585.8	0.0043	0.01317
	2584.84	0.0043	0.01314
	2583.87	0.00429	0.0131
	2582.91	0.00429	0.01307
	2581.95	0.00429	0.01304
	2580.98	0.00429	0.01301
	2580.02	0.00429	0.01298
	2579.05	0.00429	0.01296
	2578.09	0.00428	0.01293
	2577.12	0.00428	0.01291
	2576.16	0.00428	0.01289
	2575.2	0.00427	0.01287
	2574.23	0.00427	0.01285
	2573.27	0.00427	0.01284
	2572.3	0.00426	0.01282
	2571.34	0.00426	0.01281
	2570.37	0.00425	0.0128
	2569.41	0.00425	0.01279
	2568.45	0.00424	0.01279
	2567.48	0.00423	0.01278
	2566.52	0.00422	0.01277
	2565.55	0.00421	0.01277
	2564.59	0.0042	0.01276
	2563.62	0.00419	0.01275
	2562.66	0.00418	0.01274
	2561.7	0.00417	0.01273
	2560.73	0.00416	0.01271
	2559.77	0.00414	0.0127
	2558.8	0.00413	0.01269
	2557.84	0.00412	0.01267
	2556.87	0.00411	0.01265
	2555.91	0.0041	0.01264
	2554.95	0.0041	0.01262
	2553.98	0.00409	0.0126
	2553.02	0.00408	0.01258
	2552.05	0.00407	0.01256
	2551.09	0.00407	0.01254
	2550.12	0.00406	0.01251
	2549.16	0.00406	0.01249
	2548.2	0.00405	0.01247
	2547.23	0.00405	0.01244
	2546.27	0.00404	0.01241
	2545.3	0.00404	0.01238
	2544.34	0.00403	0.01235
	2543.37	0.00403	0.01231
	2542.41	0.00402	0.01227
	2541.45	0.00402	0.01223
	2540.48	0.00401	0.01219
	2539.52	0.00401	0.01215
	2538.55	0.004	0.01211
	2537.59	0.004	0.01207
	2536.62	0.00399	0.01203
	2535.66	0.00399	0.01199
	2534.7	0.00399	0.01196
	2533.73	0.00398	0.01192
	2532.77	0.00398	0.01189
	2531.8	0.00397	0.01186
	2530.84	0.00397	0.01183
	2529.87	0.00396	0.0118
	2528.91	0.00396	0.01178
	2527.95	0.00395	0.01176
	2526.98	0.00395	0.01174
	2526.02	0.00394	0.01173
	2525.05	0.00393	0.01171
	2524.09	0.00393	0.0117
	2523.12	0.00392	0.01168
	2522.16	0.00391	0.01167
	2521.2	0.0039	0.01166
	2520.23	0.00389	0.01164
	2519.27	0.00388	0.01163
	2518.3	0.00387	0.01162
	2517.34	0.00386	0.0116
	2516.37	0.00385	0.01159
	2515.41	0.00384	0.01158
	2514.45	0.00383	0.01156
	2513.48	0.00383	0.01155
	2512.52	0.00382	0.01153
	2511.55	0.00381	0.01152
	2510.59	0.0038	0.01151
	2509.62	0.00379	0.01149
	2508.66	0.00379	0.01148
	2507.7	0.00378	0.01147
	2506.73	0.00377	0.01146
	2505.77	0.00377	0.01145
	2504.8	0.00376	0.01144
	2503.84	0.00376	0.01144
	2502.87	0.00375	0.01143
	2501.91	0.00375	0.01142
	2500.95	0.00374	0.01142
	2499.98	0.00374	0.01141
	2499.02	0.00373	0.01141
	2498.05	0.00373	0.0114
	2497.09	0.00372	0.01139
	2496.12	0.00372	0.01138
	2495.16	0.00371	0.01138
	2494.2	0.00371	0.01137
	2493.23	0.0037	0.01135
	2492.27	0.00369	0.01134
	2491.3	0.00368	0.01133
	2490.34	0.00367	0.01131
	2489.37	0.00366	0.0113
	2488.41	0.00364	0.01128
	2487.45	0.00363	0.01126
	2486.48	0.00361	0.01124
	2485.52	0.0036	0.01122
	2484.55	0.00358	0.0112
	2483.59	0.00356	0.01118
	2482.62	0.00354	0.01116
	2481.66	0.00352	0.01113
	2480.7	0.00351	0.0111
	2479.73	0.00349	0.01108
	2478.77	0.00347	0.01105
	2477.8	0.00345	0.01102
	2476.84	0.00343	0.01099
	2475.87	0.00342	0.01096
	2474.91	0.0034	0.01094
	2473.95	0.00339	0.01091
	2472.98	0.00337	0.01088
	2472.02	0.00336	0.01085
	2471.05	0.00335	0.01082
	2470.09	0.00334	0.01079
	2469.12	0.00333	0.01076
	2468.16	0.00332	0.01073
	2467.2	0.00332	0.0107
	2466.23	0.00331	0.01068
	2465.27	0.00331	0.01065
	2464.3	0.0033	0.01062
	2463.34	0.0033	0.01059
	2462.37	0.0033	0.01056
	2461.41	0.00329	0.01053
	2460.45	0.00329	0.01051
	2459.48	0.00329	0.01048
	2458.52	0.00328	0.01045
	2457.55	0.00327	0.01042
	2456.59	0.00327	0.0104
	2455.62	0.00326	0.01037
	2454.66	0.00325	0.01034
	2453.7	0.00325	0.01031
	2452.73	0.00324	0.01028
	2451.77	0.00323	0.01025
	2450.8	0.00322	0.01022
	2449.84	0.00321	0.01019
	2448.87	0.00321	0.01016
	2447.91	0.0032	0.01013
	2446.95	0.0032	0.0101
	2445.98	0.0032	0.01007
	2445.02	0.00319	0.01004
	2444.05	0.00319	0.01001
	2443.09	0.00319	0.00999
	2442.12	0.00319	0.00996
	2441.16	0.00319	0.00994
	2440.2	0.00319	0.00992
	2439.23	0.00319	0.0099
	2438.27	0.00319	0.00989
	2437.3	0.00319	0.00987
	2436.34	0.00319	0.00986
	2435.37	0.00319	0.00985
	2434.41	0.00318	0.00984
	2433.45	0.00318	0.00983
	2432.48	0.00317	0.00983
	2431.52	0.00317	0.00982
	2430.55	0.00316	0.00982
	2429.59	0.00315	0.00982
	2428.62	0.00314	0.00981
	2427.66	0.00314	0.00981
	2426.7	0.00313	0.00981
	2425.73	0.00312	0.0098
	2424.77	0.00312	0.0098
	2423.8	0.00311	0.00979
	2422.84	0.00311	0.00978
	2421.87	0.00311	0.00977
	2420.91	0.00311	0.00976
	2419.95	0.0031	0.00975
	2418.98	0.0031	0.00974
	2418.02	0.0031	0.00972
	2417.05	0.0031	0.00971
	2416.09	0.0031	0.00969
	2415.12	0.0031	0.00967
	2414.16	0.0031	0.00966
	2413.2	0.0031	0.00963
	2412.23	0.0031	0.00961
	2411.27	0.0031	0.00959
	2410.3	0.0031	0.00957
	2409.34	0.0031	0.00955
	2408.37	0.0031	0.00953
	2407.41	0.00309	0.00951
	2406.45	0.00309	0.00949
	2405.48	0.00309	0.00947
	2404.52	0.00309	0.00946
	2403.55	0.00309	0.00944
	2402.59	0.00308	0.00942
	2401.62	0.00308	0.00941
	2400.66	0.00307	0.0094
	2399.7	0.00306	0.00939
	2398.73	0.00305	0.00937
	2397.77	0.00304	0.00936
	2396.8	0.00303	0.00935
	2395.84	0.00302	0.00934
	2394.87	0.00301	0.00933
	2393.91	0.00299	0.00931
	2392.95	0.00298	0.0093
	2391.98	0.00296	0.00928
	2391.02	0.00295	0.00926
	2390.05	0.00293	0.00925
	2389.09	0.00292	0.00923
	2388.12	0.0029	0.00921
	2387.16	0.00289	0.00919
	2386.2	0.00288	0.00917
	2385.23	0.00286	0.00915
	2384.27	0.00285	0.00914
	2383.3	0.00284	0.00912
	2382.34	0.00283	0.00911
	2381.37	0.00282	0.0091
	2380.41	0.00281	0.00909
	2379.45	0.0028	0.00908
	2378.48	0.00279	0.00907
	2377.52	0.00278	0.00907
	2376.55	0.00278	0.00906
	2375.59	0.00277	0.00905
	2374.62	0.00276	0.00904
	2373.66	0.00276	0.00903
	2372.7	0.00276	0.00901
	2371.73	0.00275	0.009
	2370.77	0.00275	0.00898
	2369.8	0.00274	0.00895
	2368.84	0.00274	0.00893
	2367.88	0.00273	0.0089
	2366.91	0.00273	0.00886
	2365.95	0.00272	0.00882
	2364.98	0.00272	0.00878
	2364.02	0.00271	0.00874
	2363.05	0.0027	0.0087
	2362.09	0.0027	0.00866
	2361.13	0.00269	0.00862
	2360.16	0.00269	0.00857
	2359.2	0.00268	0.00853
	2358.23	0.00268	0.0085
	2357.27	0.00268	0.00846
	2356.3	0.00267	0.00843
	2355.34	0.00267	0.00839
	2354.38	0.00267	0.00836
	2353.41	0.00267	0.00833
	2352.45	0.00267	0.00831
	2351.48	0.00267	0.00828
	2350.52	0.00267	0.00825
	2349.55	0.00268	0.00823
	2348.59	0.00268	0.0082
	2347.63	0.00267	0.00818
	2346.66	0.00267	0.00816
	2345.7	0.00267	0.00814
	2344.73	0.00267	0.00812
	2343.77	0.00266	0.0081
	2342.8	0.00265	0.00807
	2341.84	0.00264	0.00805
	2340.88	0.00264	0.00803
	2339.91	0.00263	0.008
	2338.95	0.00262	0.00797
	2337.98	0.00261	0.00795
	2337.02	0.00259	0.00792
	2336.05	0.00258	0.00789
	2335.09	0.00257	0.00786
	2334.13	0.00257	0.00783
	2333.16	0.00256	0.00779
	2332.2	0.00255	0.00775
	2331.23	0.00254	0.0077
	2330.27	0.00254	0.00765
	2329.3	0.00253	0.0076
	2328.34	0.00253	0.00755
	2327.38	0.00252	0.00749
	2326.41	0.00251	0.00744
	2325.45	0.00251	0.00738
	2324.48	0.0025	0.00732
	2323.52	0.00249	0.00725
	2322.55	0.00248	0.00719
	2321.59	0.00247	0.00712
	2320.63	0.00246	0.00705
	2319.66	0.00245	0.00698
	2318.7	0.00243	0.00692
	2317.73	0.00242	0.00685
	2316.77	0.0024	0.0068
	2315.8	0.00238	0.00674
	2314.84	0.00236	0.00669
	2313.88	0.00234	0.00665
	2312.91	0.00232	0.00661
	2311.95	0.0023	0.00658
	2310.98	0.00228	0.00655
	2310.02	0.00226	0.00653
	2309.05	0.00224	0.00651
	2308.09	0.00223	0.0065
	2307.13	0.00221	0.00649
	2306.16	0.00219	0.00648
	2305.2	0.00218	0.00647
	2304.23	0.00217	0.00647
	2303.27	0.00215	0.00646
	2302.3	0.00214	0.00645
	2301.34	0.00213	0.00644
	2300.38	0.00211	0.00642
	2299.41	0.0021	0.0064
	2298.45	0.00209	0.00638
	2297.48	0.00207	0.00635
	2296.52	0.00206	0.00632
	2295.55	0.00204	0.00628
	2294.59	0.00202	0.00625
	2293.63	0.00201	0.00621
	2292.66	0.00199	0.00618
	2291.7	0.00197	0.00614
	2290.73	0.00196	0.00611
	2289.77	0.00194	0.00608
	2288.8	0.00193	0.00605
	2287.84	0.00192	0.00603
	2286.88	0.00191	0.00601
	2285.91	0.0019	0.00599
	2284.95	0.00189	0.00598
	2283.98	0.00189	0.00597
	2283.02	0.00188	0.00596
	2282.05	0.00188	0.00595
	2281.09	0.00188	0.00594
	2280.13	0.00188	0.00593
	2279.16	0.00187	0.00592
	2278.2	0.00187	0.00591
	2277.23	0.00187	0.00589
	2276.27	0.00187	0.00587
	2275.3	0.00187	0.00585
	2274.34	0.00186	0.00583
	2273.38	0.00186	0.00581
	2272.41	0.00186	0.00579
	2271.45	0.00185	0.00577
	2270.48	0.00185	0.00575
	2269.52	0.00184	0.00573
	2268.55	0.00184	0.00571
	2267.59	0.00184	0.0057
	2266.63	0.00184	0.00569
	2265.66	0.00184	0.00568
	2264.7	0.00184	0.00567
	2263.73	0.00184	0.00567
	2262.77	0.00184	0.00566
	2261.8	0.00184	0.00566
	2260.84	0.00184	0.00566
	2259.88	0.00184	0.00566
	2258.91	0.00184	0.00566
	2257.95	0.00184	0.00566
	2256.98	0.00184	0.00565
	2256.02	0.00183	0.00565
	2255.05	0.00183	0.00564
	2254.09	0.00182	0.00563
	2253.13	0.00182	0.00562
	2252.16	0.00181	0.00562
	2251.2	0.0018	0.00561
	2250.23	0.00179	0.0056
	2249.27	0.00178	0.00559
	2248.3	0.00178	0.00559
	2247.34	0.00177	0.00559
	2246.38	0.00177	0.00558
	2245.41	0.00176	0.00559
	2244.45	0.00176	0.00559
	2243.48	0.00176	0.00559
	2242.52	0.00176	0.0056
	2241.55	0.00176	0.00561
	2240.59	0.00176	0.00561
	2239.63	0.00177	0.00562
	2238.66	0.00177	0.00563
	2237.7	0.00178	0.00564
	2236.73	0.00178	0.00564
	2235.77	0.00179	0.00564
	2234.8	0.00179	0.00565
	2233.84	0.0018	0.00565
	2232.88	0.0018	0.00565
	2231.91	0.00181	0.00565
	2230.95	0.00181	0.00564
	2229.98	0.00181	0.00564
	2229.02	0.00181	0.00563
	2228.05	0.00181	0.00563
	2227.09	0.00181	0.00562
	2226.13	0.00181	0.00562
	2225.16	0.00182	0.00562
	2224.2	0.00182	0.00563
	2223.23	0.00182	0.00563
	2222.27	0.00182	0.00565
	2221.3	0.00183	0.00566
	2220.34	0.00183	0.00568
	2219.38	0.00184	0.00571
	2218.41	0.00184	0.00573
	2217.45	0.00185	0.00576
	2216.48	0.00186	0.00579
	2215.52	0.00187	0.00581
	2214.55	0.00188	0.00584
	2213.59	0.00189	0.00586
	2212.63	0.0019	0.00588
	2211.66	0.00191	0.0059
	2210.7	0.00192	0.0059
	2209.73	0.00193	0.0059
	2208.77	0.00193	0.00589
	2207.8	0.00193	0.00587
	2206.84	0.00193	0.00585
	2205.88	0.00193	0.00581
	2204.91	0.00193	0.00578
	2203.95	0.00193	0.00573
	2202.98	0.00192	0.00569
	2202.02	0.00192	0.00564
	2201.05	0.00191	0.00559
	2200.09	0.0019	0.00555
	2199.13	0.0019	0.0055
	2198.16	0.00189	0.00545
	2197.2	0.00189	0.0054
	2196.23	0.00188	0.00535
	2195.27	0.00188	0.0053
	2194.3	0.00187	0.00525
	2193.34	0.00187	0.0052
	2192.38	0.00187	0.00515
	2191.41	0.00186	0.00511
	2190.45	0.00186	0.00506
	2189.48	0.00185	0.00502
	2188.52	0.00185	0.00497
	2187.55	0.00184	0.00492
	2186.59	0.00183	0.00486
	2185.63	0.00183	0.00481
	2184.66	0.00182	0.00475
	2183.7	0.0018	0.0047
	2182.73	0.00179	0.00464
	2181.77	0.00178	0.00459
	2180.8	0.00177	0.00453
	2179.84	0.00176	0.00448
	2178.88	0.00175	0.00443
	2177.91	0.00174	0.00438
	2176.95	0.00173	0.00433
	2175.98	0.00172	0.00429
	2175.02	0.00171	0.00424
	2174.05	0.0017	0.00419
	2173.09	0.00169	0.00415
	2172.13	0.00168	0.00411
	2171.16	0.00167	0.00407
	2170.2	0.00166	0.00404
	2169.23	0.00165	0.00401
	2168.27	0.00165	0.00398
	2167.3	0.00164	0.00395
	2166.34	0.00163	0.00392
	2165.38	0.00162	0.0039
	2164.41	0.00161	0.00388
	2163.45	0.0016	0.00386
	2162.48	0.0016	0.00385
	2161.52	0.00159	0.00384
	2160.55	0.00159	0.00384
	2159.59	0.00159	0.00384
	2158.63	0.00159	0.00385
	2157.66	0.0016	0.00387
	2156.7	0.0016	0.0039
	2155.73	0.00161	0.00393
	2154.77	0.00161	0.00396
	2153.8	0.00162	0.00399
	2152.84	0.00163	0.00404
	2151.88	0.00164	0.00408
	2150.91	0.00165	0.00413
	2149.95	0.00166	0.00417
	2148.98	0.00167	0.00423
	2148.02	0.00168	0.00428
	2147.05	0.00169	0.00433
	2146.09	0.0017	0.00438
	2145.13	0.00171	0.00443
	2144.16	0.00172	0.00448
	2143.2	0.00173	0.00452
	2142.23	0.00174	0.00457
	2141.27	0.00175	0.00461
	2140.3	0.00176	0.00466
	2139.34	0.00177	0.0047
	2138.38	0.00179	0.00474
	2137.41	0.0018	0.00479
	2136.45	0.00181	0.00483
	2135.48	0.00183	0.00487
	2134.52	0.00184	0.00492
	2133.55	0.00186	0.00496
	2132.59	0.00187	0.005
	2131.63	0.00189	0.00504
	2130.66	0.0019	0.00508
	2129.7	0.00191	0.00512
	2128.73	0.00192	0.00516
	2127.77	0.00193	0.00519
	2126.8	0.00194	0.00523
	2125.84	0.00195	0.00526
	2124.88	0.00195	0.00529
	2123.91	0.00196	0.00532
	2122.95	0.00196	0.00534
	2121.98	0.00196	0.00536
	2121.02	0.00197	0.00538
	2120.05	0.00197	0.00539
	2119.09	0.00197	0.0054
	2118.13	0.00197	0.0054
	2117.16	0.00197	0.0054
	2116.2	0.00197	0.00539
	2115.23	0.00197	0.00538
	2114.27	0.00196	0.00536
	2113.3	0.00196	0.00534
	2112.34	0.00196	0.00531
	2111.38	0.00195	0.00528
	2110.41	0.00195	0.00525
	2109.45	0.00195	0.00521
	2108.48	0.00194	0.00517
	2107.52	0.00194	0.00513
	2106.55	0.00194	0.00509
	2105.59	0.00193	0.00505
	2104.63	0.00193	0.00501
	2103.66	0.00192	0.00496
	2102.7	0.00192	0.00492
	2101.73	0.00191	0.00488
	2100.77	0.0019	0.00483
	2099.8	0.0019	0.00479
	2098.84	0.00189	0.00475
	2097.88	0.00188	0.00471
	2096.91	0.00186	0.00467
	2095.95	0.00185	0.00462
	2094.98	0.00184	0.00458
	2094.02	0.00182	0.00453
	2093.05	0.0018	0.00448
	2092.09	0.00178	0.00443
	2091.13	0.00177	0.00438
	2090.16	0.00175	0.00432
	2089.2	0.00173	0.00427
	2088.23	0.00171	0.00421
	2087.27	0.0017	0.00415
	2086.3	0.00168	0.0041
	2085.34	0.00167	0.00404
	2084.38	0.00165	0.00397
	2083.41	0.00164	0.00391
	2082.45	0.00163	0.00385
	2081.48	0.00161	0.00378
	2080.52	0.0016	0.00372
	2079.55	0.00159	0.00366
	2078.59	0.00158	0.0036
	2077.63	0.00157	0.00354
	2076.66	0.00156	0.00349
	2075.7	0.00155	0.00344
	2074.73	0.00154	0.00339
[truncated: 2,098 more rows]

## Sheet: Fig1.c
Raw data for figure 1.c
	Size (d.nm)	Intensity (%)
	164	0
	190	0
	220	1.92904
	255	6.93161
	295	13.6546
	341	19.4282
	396	21.6412
	458	19.0187
	531	12.4342
	615	4.86139
	712	0.101045
	824	0
	955	0

## Sheet: Fig2.a
Raw data for figure 2.a
	Raman intensity (a.u)	PVA/CMC	PVA/CMC rGO 0.0025%	PVA/CMC rGO 0.005%	PVA/CMC rGO 0.0075%	PVA/CMC rGO 0.01%
	4000.48	0.00176	0.00245	0.00219984	0.00257297	0.00122838
	3999.52	0.00174	0.00242	0.00218154	0.00253675	0.00123148
	3998.56	0.00173	0.0024	0.00216339	0.00250088	0.00123441
	3997.59	0.00172	0.00238	0.00214543	0.00246536	0.00123718
	3996.63	0.0017	0.00236	0.00212763	0.00243021	0.00123979
	3995.66	0.00169	0.00233	0.00211002	0.00239542	0.00124223
	3994.7	0.00167	0.00231	0.00209258	0.00236101	0.00124452
	3993.73	0.00166	0.00229	0.00207533	0.00232699	0.00124665
	3992.77	0.00165	0.00227	0.00205827	0.00229335	0.00124862
	3991.81	0.00163	0.00225	0.0020414	0.0022601	0.00125044
	3990.84	0.00162	0.00222	0.00202472	0.00222725	0.0012521
	3989.88	0.00161	0.0022	0.00200824	0.0021948	0.00125362
	3988.91	0.00159	0.00218	0.00199195	0.00216276	0.00125498
	3987.95	0.00158	0.00216	0.00197587	0.00213114	0.0012562
	3986.98	0.00157	0.00214	0.00195999	0.00209993	0.00125727
	3986.02	0.00156	0.00212	0.00194432	0.00206914	0.00125819
	3985.06	0.00154	0.00211	0.00192885	0.00203878	0.00125897
	3984.09	0.00153	0.00209	0.0019136	0.00200884	0.00125962
	3983.13	0.00152	0.00207	0.00189856	0.00197934	0.00126012
	3982.16	0.00151	0.00205	0.00188373	0.00195028	0.00126049
	3981.2	0.00149	0.00203	0.00186912	0.00192166	0.00126072
	3980.24	0.00148	0.00202	0.00185473	0.00189349	0.00126082
	3979.27	0.00147	0.002	0.00184056	0.00186576	0.0012608
	3978.31	0.00146	0.00198	0.00182661	0.00183848	0.00126064
	3977.34	0.00145	0.00197	0.00181288	0.00181166	0.00126036
	3976.38	0.00144	0.00195	0.00179939	0.00178529	0.00125996
	3975.41	0.00143	0.00193	0.00178611	0.00175938	0.00125944
	3974.45	0.00142	0.00192	0.00177307	0.00173394	0.0012588
	3973.49	0.00141	0.0019	0.00176025	0.00170896	0.00125804
	3972.52	0.0014	0.00189	0.00174767	0.00168444	0.00125717
	3971.56	0.00139	0.00187	0.00173532	0.00166039	0.00125619
	3970.59	0.00138	0.00186	0.0017232	0.00163681	0.00125511
	3969.63	0.00137	0.00185	0.00171132	0.0016137	0.00125392
	3968.66	0.00136	0.00183	0.00169967	0.00159107	0.00125262
	3967.7	0.00135	0.00182	0.00168825	0.00156891	0.00125123
	3966.74	0.00134	0.00181	0.00167708	0.00154722	0.00124974
	3965.77	0.00133	0.0018	0.00166613	0.001526	0.00124816
	3964.81	0.00132	0.00178	0.00165543	0.00150526	0.00124649
	3963.84	0.00131	0.00177	0.00164496	0.001485	0.00124473
	3962.88	0.0013	0.00176	0.00163473	0.00146522	0.00124288
	3961.91	0.00129	0.00175	0.00162474	0.00144591	0.00124095
	3960.95	0.00129	0.00174	0.00161499	0.00142707	0.00123895
	3959.99	0.00128	0.00173	0.00160548	0.00140871	0.00123686
	3959.02	0.00127	0.00172	0.0015962	0.00139083	0.0012347
	3958.06	0.00126	0.00171	0.00158717	0.00137342	0.00123248
	3957.09	0.00126	0.0017	0.00157837	0.00135649	0.00123018
	3956.13	0.00125	0.00169	0.00156981	0.00134003	0.00122782
	3955.16	0.00124	0.00169	0.00156148	0.00132404	0.0012254
	3954.2	0.00124	0.00168	0.0015534	0.00130852	0.00122292
	3953.24	0.00123	0.00167	0.00154554	0.00129347	0.00122038
	3952.27	0.00122	0.00166	0.00153793	0.00127889	0.0012178
	3951.31	0.00122	0.00166	0.00153055	0.00126478	0.00121516
	3950.34	0.00121	0.00165	0.0015234	0.00125112	0.00121248
	3949.38	0.00121	0.00164	0.00151649	0.00123793	0.00120975
	3948.41	0.0012	0.00164	0.00150981	0.0012252	0.00120698
	3947.45	0.00119	0.00163	0.00150336	0.00121292	0.00120418
	3946.49	0.00119	0.00163	0.00149714	0.0012011	0.00120134
	3945.52	0.00118	0.00162	0.00149115	0.00118973	0.00119847
	3944.56	0.00118	0.00162	0.00148538	0.00117881	0.00119557
	3943.59	0.00118	0.00161	0.00147984	0.00116834	0.00119265
	3942.63	0.00117	0.00161	0.00147453	0.0011583	0.00118971
	3941.66	0.00117	0.0016	0.00146944	0.00114871	0.00118675
	3940.7	0.00116	0.0016	0.00146457	0.00113955	0.00118377
	3939.74	0.00116	0.0016	0.00145992	0.00113082	0.00118078
	3938.77	0.00116	0.00159	0.00145549	0.00112252	0.00117777
	3937.81	0.00115	0.00159	0.00145128	0.00111464	0.00117476
	3936.84	0.00115	0.00159	0.00144728	0.00110718	0.00117175
	3935.88	0.00115	0.00159	0.00144349	0.00110014	0.00116874
	3934.91	0.00114	0.00159	0.00143991	0.00109351	0.00116572
	3933.95	0.00114	0.00159	0.00143655	0.00108729	0.00116271
	3932.99	0.00114	0.00158	0.00143338	0.00108147	0.00115971
	3932.02	0.00114	0.00158	0.00143043	0.00107605	0.00115672
	3931.06	0.00113	0.00158	0.00142767	0.00107102	0.00115374
	3930.09	0.00113	0.00158	0.00142511	0.00106638	0.00115078
	3929.13	0.00113	0.00158	0.00142275	0.00106212	0.00114783
	3928.16	0.00113	0.00158	0.00142059	0.00105824	0.0011449
	3927.2	0.00113	0.00158	0.00141861	0.00105473	0.001142
	3926.24	0.00113	0.00158	0.00141683	0.00105159	0.00113912
	3925.27	0.00113	0.00158	0.00141523	0.00104882	0.00113627
	3924.31	0.00112	0.00159	0.00141382	0.0010464	0.00113346
	3923.34	0.00112	0.00159	0.00141259	0.00104433	0.00113067
	3922.38	0.00112	0.00159	0.00141154	0.0010426	0.00112792
	3921.41	0.00112	0.00159	0.00141066	0.00104122	0.00112521
	3920.45	0.00112	0.00159	0.00140996	0.00104016	0.00112254
	3919.49	0.00112	0.0016	0.00140943	0.00103944	0.00111991
	3918.52	0.00112	0.0016	0.00140907	0.00103904	0.00111732
	3917.56	0.00112	0.0016	0.00140886	0.00103895	0.00111478
	3916.59	0.00112	0.0016	0.00140883	0.00103917	0.00111229
	3915.63	0.00112	0.00161	0.00140895	0.0010397	0.00110985
	3914.66	0.00112	0.00161	0.00140922	0.00104052	0.00110746
	3913.7	0.00113	0.00161	0.00140965	0.00104164	0.00110512
	3912.74	0.00113	0.00162	0.00141022	0.00104303	0.00110284
	3911.77	0.00113	0.00162	0.00141095	0.00104471	0.00110062
	3910.81	0.00113	0.00163	0.00141181	0.00104666	0.00109846
	3909.84	0.00113	0.00163	0.00141282	0.00104887	0.00109636
	3908.88	0.00113	0.00163	0.00141396	0.00105134	0.00109432
	3907.91	0.00113	0.00164	0.00141523	0.00105406	0.00109235
	3906.95	0.00113	0.00164	0.00141663	0.00105703	0.00109044
	3905.99	0.00114	0.00165	0.00141816	0.00106024	0.0010886
	3905.02	0.00114	0.00165	0.00141982	0.00106367	0.00108682
	3904.06	0.00114	0.00166	0.00142159	0.00106734	0.00108512
	3903.09	0.00114	0.00166	0.00142348	0.00107122	0.00108349
	3902.13	0.00114	0.00167	0.00142548	0.00107531	0.00108192
	3901.17	0.00115	0.00167	0.00142759	0.00107961	0.00108043
	3900.2	0.00115	0.00168	0.00142981	0.0010841	0.00107902
	3899.24	0.00115	0.00169	0.00143213	0.00108879	0.00107767
	3898.27	0.00115	0.00169	0.00143455	0.00109366	0.00107641
	3897.31	0.00116	0.0017	0.00143707	0.00109871	0.00107521
	3896.34	0.00116	0.0017	0.00143968	0.00110393	0.0010741
	3895.38	0.00116	0.00171	0.00144238	0.00110931	0.00107306
	3894.42	0.00117	0.00172	0.00144516	0.00111486	0.0010721
	3893.45	0.00117	0.00172	0.00144803	0.00112055	0.00107122
	3892.49	0.00117	0.00173	0.00145098	0.00112639	0.00107041
	3891.52	0.00117	0.00174	0.001454	0.00113236	0.00106968
	3890.56	0.00118	0.00174	0.0014571	0.00113847	0.00106904
	3889.59	0.00118	0.00175	0.00146026	0.0011447	0.00106847
	3888.63	0.00118	0.00175	0.00146349	0.00115104	0.00106798
	3887.67	0.00119	0.00176	0.00146678	0.0011575	0.00106757
	3886.7	0.00119	0.00177	0.00147013	0.00116406	0.00106723
	3885.74	0.0012	0.00178	0.00147354	0.00117072	0.00106698
	3884.77	0.0012	0.00178	0.001477	0.00117748	0.0010668
	3883.81	0.0012	0.00179	0.00148051	0.00118432	0.0010667
	3882.84	0.00121	0.0018	0.00148406	0.00119123	0.00106668
	3881.88	0.00121	0.0018	0.00148766	0.00119822	0.00106674
	3880.92	0.00121	0.00181	0.0014913	0.00120528	0.00106687
	3879.95	0.00122	0.00182	0.00149497	0.00121239	0.00106708
	3878.99	0.00122	0.00182	0.00149868	0.00121956	0.00106737
	3878.02	0.00123	0.00183	0.00150242	0.00122678	0.00106773
	3877.06	0.00123	0.00184	0.00150618	0.00123404	0.00106816
	3876.09	0.00123	0.00184	0.00150997	0.00124134	0.00106867
	3875.13	0.00124	0.00185	0.00151378	0.00124866	0.00106924
	3874.17	0.00124	0.00186	0.00151761	0.00125602	0.00106989
	3873.2	0.00124	0.00186	0.00152145	0.00126339	0.00107061
	3872.24	0.00125	0.00187	0.00152531	0.00127077	0.0010714
	3871.27	0.00125	0.00188	0.00152917	0.00127816	0.00107225
	3870.31	0.00126	0.00189	0.00153304	0.00128556	0.00107317
	3869.34	0.00126	0.00189	0.00153692	0.00129295	0.00107416
	3868.38	0.00126	0.0019	0.0015408	0.00130033	0.00107521
	3867.42	0.00127	0.00191	0.00154467	0.0013077	0.00107632
	3866.45	0.00127	0.00191	0.00154854	0.00131505	0.00107749
	3865.49	0.00128	0.00192	0.0015524	0.00132238	0.00107872
	3864.52	0.00128	0.00193	0.00155626	0.00132968	0.00108001
	3863.56	0.00128	0.00193	0.0015601	0.00133694	0.00108136
	3862.59	0.00129	0.00194	0.00156393	0.00134417	0.00108275
	3861.63	0.00129	0.00194	0.00156774	0.00135135	0.0010842
	3860.67	0.0013	0.00195	0.00157153	0.00135849	0.0010857
	3859.7	0.0013	0.00196	0.0015753	0.00136558	0.00108725
	3858.74	0.0013	0.00196	0.00157905	0.00137261	0.00108885
	3857.77	0.00131	0.00197	0.00158277	0.00137958	0.00109049
	3856.81	0.00131	0.00198	0.00158646	0.00138649	0.00109217
	3855.84	0.00131	0.00198	0.00159012	0.00139333	0.0010939
	3854.88	0.00132	0.00199	0.00159375	0.00140009	0.00109566
	3853.92	0.00132	0.00199	0.00159735	0.00140679	0.00109746
	3852.95	0.00132	0.002	0.00160091	0.0014134	0.00109929
	3851.99	0.00133	0.002	0.00160443	0.00141993	0.00110116
	3851.02	0.00133	0.00201	0.00160791	0.00142637	0.00110305
	3850.06	0.00133	0.00202	0.00161135	0.00143273	0.00110498
	3849.09	0.00134	0.00202	0.00161474	0.00143899	0.00110692
	3848.13	0.00134	0.00203	0.00161809	0.00144516	0.0011089
	3847.17	0.00134	0.00203	0.00162139	0.00145122	0.00111089
	3846.2	0.00135	0.00204	0.00162465	0.00145719	0.0011129
	3845.24	0.00135	0.00204	0.00162785	0.00146305	0.00111493
	3844.27	0.00135	0.00205	0.001631	0.00146881	0.00111697
	3843.31	0.00136	0.00205	0.0016341	0.00147445	0.00111902
	3842.34	0.00136	0.00206	0.00163715	0.00147999	0.00112108
	3841.38	0.00136	0.00206	0.00164014	0.00148541	0.00112315
	3840.42	0.00136	0.00206	0.00164308	0.00149071	0.00112523
	3839.45	0.00137	0.00207	0.00164595	0.0014959	0.0011273
	3838.49	0.00137	0.00207	0.00164877	0.00150097	0.00112937
	3837.52	0.00137	0.00208	0.00165153	0.00150591	0.00113145
	3836.56	0.00137	0.00208	0.00165422	0.00151073	0.00113351
	3835.59	0.00138	0.00209	0.00165686	0.00151543	0.00113557
	3834.63	0.00138	0.00209	0.00165943	0.00152	0.00113762
	3833.67	0.00138	0.00209	0.00166194	0.00152444	0.00113965
	3832.7	0.00138	0.0021	0.00166438	0.00152875	0.00114167
	3831.74	0.00139	0.0021	0.00166676	0.00153294	0.00114367
	3830.77	0.00139	0.0021	0.00166908	0.00153699	0.00114565
	3829.81	0.00139	0.00211	0.00167133	0.00154091	0.00114761
	3828.84	0.00139	0.00211	0.00167351	0.0015447	0.00114954
	3827.88	0.00139	0.00211	0.00167562	0.00154835	0.00115145
	3826.92	0.00139	0.00212	0.00167767	0.00155187	0.00115333
	3825.95	0.0014	0.00212	0.00167965	0.00155526	0.00115517
	3824.99	0.0014	0.00212	0.00168156	0.00155851	0.00115698
	3824.02	0.0014	0.00212	0.00168341	0.00156163	0.00115876
	3823.06	0.0014	0.00213	0.00168518	0.00156461	0.0011605
	3822.1	0.0014	0.00213	0.00168689	0.00156746	0.00116219
	3821.13	0.0014	0.00213	0.00168852	0.00157018	0.00116384
	3820.17	0.0014	0.00213	0.00169009	0.00157276	0.00116545
	3819.2	0.0014	0.00213	0.00169159	0.0015752	0.00116701
	3818.24	0.0014	0.00214	0.00169303	0.00157751	0.00116852
	3817.27	0.0014	0.00214	0.00169439	0.00157969	0.00116998
	3816.31	0.00141	0.00214	0.00169568	0.00158174	0.00117139
	3815.35	0.00141	0.00214	0.00169691	0.00158365	0.00117274
	3814.38	0.00141	0.00214	0.00169807	0.00158543	0.00117403
	3813.42	0.00141	0.00214	0.00169916	0.00158709	0.00117527
	3812.45	0.00141	0.00214	0.00170019	0.00158861	0.00117644
	3811.49	0.00141	0.00215	0.00170115	0.00159	0.00117755
	3810.52	0.00141	0.00215	0.00170204	0.00159127	0.0011786
	3809.56	0.00141	0.00215	0.00170286	0.00159242	0.00117958
	3808.6	0.00141	0.00215	0.00170363	0.00159343	0.00118049
	3807.63	0.00141	0.00215	0.00170432	0.00159433	0.00118133
	3806.67	0.00141	0.00215	0.00170495	0.0015951	0.0011821
	3805.7	0.00141	0.00215	0.00170552	0.00159575	0.0011828
	3804.74	0.00141	0.00215	0.00170603	0.00159629	0.00118343
	3803.77	0.0014	0.00215	0.00170648	0.00159671	0.00118398
	3802.81	0.0014	0.00215	0.00170686	0.00159701	0.00118445
	3801.85	0.0014	0.00215	0.00170718	0.0015972	0.00118485
	3800.88	0.0014	0.00215	0.00170745	0.00159728	0.00118517
	3799.92	0.0014	0.00215	0.00170765	0.00159725	0.00118541
	3798.95	0.0014	0.00215	0.0017078	0.00159711	0.00118556
	3797.99	0.0014	0.00215	0.00170789	0.00159687	0.00118564
	3797.02	0.0014	0.00215	0.00170793	0.00159652	0.00118563
	3796.06	0.0014	0.00215	0.00170791	0.00159607	0.00118554
	3795.1	0.0014	0.00215	0.00170783	0.00159553	0.00118537
	3794.13	0.00139	0.00215	0.00170771	0.00159488	0.00118511
	3793.17	0.00139	0.00215	0.00170753	0.00159415	0.00118476
	3792.2	0.00139	0.00215	0.0017073	0.00159332	0.00118433
	3791.24	0.00139	0.00214	0.00170702	0.00159241	0.00118381
	3790.27	0.00139	0.00214	0.0017067	0.0015914	0.0011832
	3789.31	0.00139	0.00214	0.00170632	0.00159031	0.00118251
	3788.35	0.00139	0.00214	0.0017059	0.00158915	0.00118173
	3787.38	0.00138	0.00214	0.00170544	0.0015879	0.00118086
	3786.42	0.00138	0.00214	0.00170493	0.00158657	0.00117991
	3785.45	0.00138	0.00214	0.00170438	0.00158518	0.00117886
	3784.49	0.00138	0.00214	0.00170379	0.00158371	0.00117773
	3783.52	0.00138	0.00213	0.00170316	0.00158217	0.00117651
	3782.56	0.00137	0.00213	0.00170249	0.00158057	0.0011752
	3781.6	0.00137	0.00213	0.00170179	0.0015789	0.0011738
	3780.63	0.00137	0.00213	0.00170104	0.00157717	0.00117232
	3779.67	0.00137	0.00213	0.00170027	0.00157539	0.00117075
	3778.7	0.00136	0.00213	0.00169946	0.00157355	0.00116909
	3777.74	0.00136	0.00213	0.00169861	0.00157166	0.00116735
	3776.77	0.00136	0.00212	0.00169774	0.00156972	0.00116552
	3775.81	0.00136	0.00212	0.00169684	0.00156774	0.0011636
	3774.85	0.00136	0.00212	0.00169591	0.00156571	0.00116161
	3773.88	0.00135	0.00212	0.00169495	0.00156364	0.00115953
	3772.92	0.00135	0.00212	0.00169397	0.00156153	0.00115736
	3771.95	0.00135	0.00211	0.00169296	0.00155939	0.00115512
	3770.99	0.00135	0.00211	0.00169193	0.00155722	0.00115279
	3770.02	0.00134	0.00211	0.00169088	0.00155501	0.00115039
	3769.06	0.00134	0.00211	0.00168981	0.00155278	0.00114791
	3768.1	0.00134	0.00211	0.00168872	0.00155053	0.00114535
	3767.13	0.00133	0.0021	0.00168761	0.00154826	0.00114271
	3766.17	0.00133	0.0021	0.00168648	0.00154596	0.00114
	3765.2	0.00133	0.0021	0.00168534	0.00154366	0.00113722
	3764.24	0.00133	0.0021	0.00168419	0.00154133	0.00113437
	3763.27	0.00132	0.0021	0.00168302	0.001539	0.00113144
	3762.31	0.00132	0.00209	0.00168185	0.00153666	0.00112845
	3761.35	0.00132	0.00209	0.00168066	0.00153432	0.00112539
	3760.38	0.00132	0.00209	0.00167946	0.00153197	0.00112226
	3759.42	0.00131	0.00209	0.00167826	0.00152963	0.00111907
	3758.45	0.00131	0.00208	0.00167705	0.00152729	0.00111582
	3757.49	0.00131	0.00208	0.00167584	0.00152495	0.00111251
	3756.52	0.0013	0.00208	0.00167462	0.00152262	0.00110914
	3755.56	0.0013	0.00208	0.0016734	0.0015203	0.00110572
	3754.6	0.0013	0.00208	0.00167217	0.001518	0.00110224
	3753.63	0.0013	0.00207	0.00167095	0.0015157	0.0010987
	3752.67	0.00129	0.00207	0.00166973	0.00151343	0.00109512
	3751.7	0.00129	0.00207	0.0016685	0.00151118	0.00109149
	3750.74	0.00129	0.00207	0.00166729	0.00150895	0.00108782
	3749.77	0.00128	0.00207	0.00166607	0.00150674	0.0010841
	3748.81	0.00128	0.00206	0.00166486	0.00150456	0.00108034
	3747.85	0.00128	0.00206	0.00166365	0.00150241	0.00107654
	3746.88	0.00128	0.00206	0.00166246	0.00150028	0.0010727
	3745.92	0.00127	0.00206	0.00166126	0.0014982	0.00106883
	3744.95	0.00127	0.00206	0.00166008	0.00149614	0.00106493
	3743.99	0.00127	0.00205	0.00165891	0.00149412	0.00106099
	3743.03	0.00127	0.00205	0.00165775	0.00149214	0.00105703
	3742.06	0.00126	0.00205	0.00165659	0.00149021	0.00105305
	3741.1	0.00126	0.00205	0.00165545	0.00148831	0.00104904
	3740.13	0.00126	0.00205	0.00165433	0.00148645	0.00104501
	3739.17	0.00126	0.00204	0.00165321	0.00148465	0.00104096
	3738.2	0.00125	0.00204	0.00165211	0.00148288	0.0010369
	3737.24	0.00125	0.00204	0.00165103	0.00148117	0.00103283
	3736.28	0.00125	0.00204	0.00164996	0.00147951	0.00102874
	3735.31	0.00125	0.00204	0.0016489	0.0014779	0.00102465
	3734.35	0.00124	0.00204	0.00164787	0.00147634	0.00102056
	3733.38	0.00124	0.00203	0.00164685	0.00147483	0.00101646
	3732.42	0.00124	0.00203	0.00164584	0.00147338	0.00101236
	3731.45	0.00124	0.00203	0.00164486	0.00147199	0.00100826
	3730.49	0.00123	0.00203	0.0016439	0.00147065	0.00100417
	3729.53	0.00123	0.00203	0.00164295	0.00146937	0.00100008
	3728.56	0.00123	0.00203	0.00164203	0.00146815	0.000996008
	3727.6	0.00123	0.00203	0.00164112	0.00146699	0.000991946
	3726.63	0.00123	0.00202	0.00164024	0.00146589	0.000987899
	3725.67	0.00122	0.00202	0.00163937	0.00146486	0.000983869
	3724.7	0.00122	0.00202	0.00163853	0.00146388	0.00097986
	3723.74	0.00122	0.00202	0.00163771	0.00146297	0.000975873
	3722.78	0.00122	0.00202	0.00163691	0.00146213	0.000971911
	3721.81	0.00122	0.00202	0.00163613	0.00146135	0.000967976
	3720.85	0.00122	0.00202	0.00163538	0.00146063	0.000964071
	3719.88	0.00121	0.00202	0.00163464	0.00145998	0.000960198
	3718.92	0.00121	0.00201	0.00163393	0.00145939	0.00095636
	3717.95	0.00121	0.00201	0.00163325	0.00145887	0.000952558
	3716.99	0.00121	0.00201	0.00163258	0.00145842	0.000948795
	3716.03	0.00121	0.00201	0.00163194	0.00145803	0.000945073
	3715.06	0.00121	0.00201	0.00163132	0.00145771	0.000941395
	3714.1	0.00121	0.00201	0.00163072	0.00145745	0.000937762
	3713.13	0.00121	0.00201	0.00163015	0.00145726	0.000934177
	3712.17	0.0012	0.00201	0.0016296	0.00145714	0.000930642
	3711.2	0.0012	0.00201	0.00162907	0.00145708	0.000927159
	3710.24	0.0012	0.00201	0.00162856	0.00145709	0.00092373
	3709.28	0.0012	0.00201	0.00162808	0.00145716	0.000920356
	3708.31	0.0012	0.00201	0.00162762	0.0014573	0.00091704
	3707.35	0.0012	0.00201	0.00162718	0.00145751	0.000913783
	3706.38	0.0012	0.00201	0.00162676	0.00145778	0.000910588
	3705.42	0.0012	0.00201	0.00162636	0.00145811	0.000907456
	3704.45	0.0012	0.00201	0.00162599	0.00145851	0.000904389
	3703.49	0.0012	0.00201	0.00162563	0.00145897	0.000901388
	3702.53	0.0012	0.002	0.0016253	0.00145949	0.000898456
	3701.56	0.0012	0.002	0.00162499	0.00146007	0.000895592
	3700.6	0.0012	0.002	0.0016247	0.00146072	0.0008928
	3699.63	0.0012	0.002	0.00162442	0.00146142	0.000890081
	3698.67	0.0012	0.002	0.00162417	0.00146219	0.000887435
	3697.7	0.0012	0.002	0.00162393	0.00146301	0.000884864
	3696.74	0.0012	0.002	0.00162372	0.00146388	0.000882369
	3695.78	0.0012	0.002	0.00162352	0.00146482	0.000879952
	3694.81	0.0012	0.002	0.00162334	0.00146581	0.000877613
	3693.85	0.0012	0.002	0.00162318	0.00146685	0.000875354
	3692.88	0.0012	0.002	0.00162303	0.00146795	0.000873175
	3691.92	0.0012	0.00201	0.0016229	0.0014691	0.000871077
	3690.95	0.0012	0.00201	0.00162279	0.0014703	0.000869062
	3689.99	0.0012	0.00201	0.00162269	0.00147155	0.000867129
	3689.03	0.0012	0.00201	0.0016226	0.00147284	0.00086528
	3688.06	0.0012	0.00201	0.00162253	0.00147419	0.000863515
	3687.1	0.0012	0.00201	0.00162247	0.00147558	0.000861835
	3686.13	0.0012	0.00201	0.00162243	0.00147701	0.00086024
	3685.17	0.0012	0.00201	0.0016224	0.00147849	0.00085873
	3684.2	0.0012	0.00201	0.00162238	0.00148	0.000857306
	3683.24	0.0012	0.00201	0.00162237	0.00148156	0.000855968
	3682.28	0.0012	0.00201	0.00162237	0.00148316	0.000854716
	3681.31	0.00121	0.00201	0.00162238	0.00148479	0.000853551
	3680.35	0.00121	0.00201	0.0016224	0.00148646	0.000852472
	3679.38	0.00121	0.00201	0.00162243	0.00148816	0.000851478
	3678.42	0.00121	0.00201	0.00162247	0.00148989	0.000850571
	3677.45	0.00121	0.00201	0.00162252	0.00149165	0.00084975
	3676.49	0.00121	0.00201	0.00162257	0.00149345	0.000849014
	3675.53	0.00121	0.00201	0.00162263	0.00149527	0.000848363
	3674.56	0.00121	0.00201	0.00162269	0.00149711	0.000847797
	3673.6	0.00122	0.00201	0.00162276	0.00149898	0.000847315
	3672.63	0.00122	0.00201	0.00162283	0.00150088	0.000846917
	3671.67	0.00122	0.00202	0.00162291	0.00150279	0.000846602
	3670.7	0.00122	0.00202	0.00162299	0.00150472	0.000846369
	3669.74	0.00122	0.00202	0.00162307	0.00150667	0.000846217
	3668.78	0.00122	0.00202	0.00162316	0.00150863	0.000846146
	3667.81	0.00122	0.00202	0.00162325	0.00151061	0.000846155
	3666.85	0.00123	0.00202	0.00162333	0.0015126	0.000846242
	3665.88	0.00123	0.00202	0.00162342	0.0015146	0.000846407
	3664.92	0.00123	0.00202	0.00162351	0.00151661	0.000846648
	3663.96	0.00123	0.00202	0.00162359	0.00151863	0.000846965
	3662.99	0.00123	0.00202	0.00162367	0.00152065	0.000847355
	3662.03	0.00124	0.00202	0.00162376	0.00152267	0.000847818
	3661.06	0.00124	0.00202	0.00162384	0.0015247	0.000848353
	3660.1	0.00124	0.00202	0.00162391	0.00152673	0.000848957
	3659.13	0.00124	0.00202	0.00162398	0.00152875	0.00084963
	3658.17	0.00124	0.00203	0.00162405	0.00153077	0.000850369
	3657.21	0.00125	0.00203	0.00162411	0.00153279	0.000851173
	3656.24	0.00125	0.00203	0.00162417	0.0015348	0.000852041
	3655.28	0.00125	0.00203	0.00162422	0.0015368	0.000852971
	3654.31	0.00125	0.00203	0.00162427	0.0015388	0.00085396
	3653.35	0.00125	0.00203	0.00162431	0.00154078	0.000855008
	3652.38	0.00126	0.00203	0.00162434	0.00154275	0.000856112
	3651.42	0.00126	0.00203	0.00162436	0.0015447	0.00085727
	3650.46	0.00126	0.00203	0.00162438	0.00154664	0.000858481
	3649.49	0.00126	0.00203	0.00162438	0.00154856	0.000859742
	3648.53	0.00127	0.00203	0.00162438	0.00155046	0.000861051
	3647.56	0.00127	0.00203	0.00162437	0.00155234	0.000862407
	3646.6	0.00127	0.00203	0.00162435	0.0015542	0.000863806
	3645.63	0.00127	0.00203	0.00162432	0.00155603	0.000865247
	3644.67	0.00127	0.00203	0.00162428	0.00155785	0.000866729
	3643.71	0.00128	0.00203	0.00162423	0.00155963	0.000868247
	3642.74	0.00128	0.00204	0.00162417	0.00156139	0.000869801
	3641.78	0.00128	0.00204	0.0016241	0.00156311	0.000871388
	3640.81	0.00128	0.00204	0.00162402	0.00156481	0.000873005
	3639.85	0.00129	0.00204	0.00162393	0.00156648	0.000874651
	3638.88	0.00129	0.00204	0.00162382	0.00156811	0.000876322
	3637.92	0.00129	0.00204	0.00162371	0.00156971	0.000878017
	3636.96	0.00129	0.00204	0.00162358	0.00157127	0.000879734
	3635.99	0.00129	0.00204	0.00162344	0.0015728	0.000881469
	3635.03	0.0013	0.00204	0.00162329	0.00157429	0.000883221
	3634.06	0.0013	0.00204	0.00162313	0.00157575	0.000884986
	3633.1	0.0013	0.00204	0.00162295	0.00157716	0.000886763
	3632.13	0.0013	0.00204	0.00162276	0.00157853	0.000888549
	3631.17	0.00131	0.00204	0.00162257	0.00157987	0.000890342
	3630.21	0.00131	0.00204	0.00162236	0.00158116	0.000892139
	3629.24	0.00131	0.00204	0.00162213	0.00158241	0.000893938
	3628.28	0.00131	0.00204	0.0016219	0.00158361	0.000895736
	3627.31	0.00132	0.00204	0.00162166	0.00158477	0.000897531
	3626.35	0.00132	0.00204	0.0016214	0.00158589	0.000899321
	3625.38	0.00132	0.00204	0.00162113	0.00158696	0.000901102
	3624.42	0.00132	0.00204	0.00162085	0.00158798	0.000902874
	3623.46	0.00132	0.00204	0.00162056	0.00158895	0.000904633
	3622.49	0.00133	0.00204	0.00162026	0.00158988	0.000906377
	3621.53	0.00133	0.00204	0.00161995	0.00159076	0.000908103
	3620.56	0.00133	0.00204	0.00161963	0.00159159	0.00090981
	3619.6	0.00133	0.00204	0.0016193	0.00159238	0.000911496
	3618.63	0.00133	0.00204	0.00161896	0.00159311	0.000913156
	3617.67	0.00134	0.00204	0.00161861	0.0015938	0.000914791
	3616.71	0.00134	0.00204	0.00161825	0.00159443	0.000916397
	3615.74	0.00134	0.00204	0.00161788	0.00159501	0.000917972
	3614.78	0.00134	0.00204	0.00161751	0.00159555	0.000919515
	3613.81	0.00134	0.00204	0.00161712	0.00159603	0.000921022
	3612.85	0.00135	0.00204	0.00161673	0.00159646	0.000922493
	3611.88	0.00135	0.00204	0.00161634	0.00159684	0.000923924
	3610.92	0.00135	0.00203	0.00161593	0.00159718	0.000925315
	3609.96	0.00135	0.00203	0.00161552	0.00159746	0.000926662
	3608.99	0.00135	0.00203	0.00161511	0.00159769	0.000927965
	3608.03	0.00135	0.00203	0.00161469	0.00159787	0.000929222
	3607.06	0.00136	0.00203	0.00161426	0.00159799	0.00093043
	3606.1	0.00136	0.00203	0.00161383	0.00159807	0.000931588
	3605.13	0.00136	0.00203	0.0016134	0.0015981	0.000932694
	3604.17	0.00136	0.00203	0.00161297	0.00159808	0.000933747
	3603.21	0.00136	0.00203	0.00161253	0.00159801	0.000934746
	3602.24	0.00136	0.00203	0.00161209	0.00159789	0.000935688
	3601.28	0.00137	0.00203	0.00161165	0.00159773	0.000936572
	3600.31	0.00137	0.00203	0.00161121	0.00159751	0.000937397
	3599.35	0.00137	0.00203	0.00161078	0.00159725	0.000938162
	3598.38	0.00137	0.00203	0.00161034	0.00159694	0.000938866
	3597.42	0.00137	0.00202	0.0016099	0.00159658	0.000939506
	3596.46	0.00137	0.00202	0.00160947	0.00159618	0.000940083
	3595.49	0.00137	0.00202	0.00160904	0.00159573	0.000940595
	3594.53	0.00138	0.00202	0.00160862	0.00159524	0.000941042
	3593.56	0.00138	0.00202	0.0016082	0.0015947	0.000941421
	3592.6	0.00138	0.00202	0.00160778	0.00159412	0.000941734
	3591.64	0.00138	0.00202	0.00160737	0.0015935	0.000941978
	3590.67	0.00138	0.00202	0.00160697	0.00159284	0.000942153
	3589.71	0.00138	0.00202	0.00160657	0.00159213	0.000942259
	3588.74	0.00138	0.00202	0.00160619	0.00159139	0.000942295
	3587.78	0.00138	0.00201	0.00160581	0.00159061	0.000942261
	3586.81	0.00138	0.00201	0.00160544	0.00158979	0.000942156
	3585.85	0.00139	0.00201	0.00160509	0.00158893	0.000941981
	3584.89	0.00139	0.00201	0.00160474	0.00158803	0.000941734
	3583.92	0.00139	0.00201	0.00160441	0.00158711	0.000941416
	3582.96	0.00139	0.00201	0.00160409	0.00158615	0.000941027
	3581.99	0.00139	0.00201	0.00160379	0.00158515	0.000940567
	3581.03	0.00139	0.00201	0.0016035	0.00158413	0.000940036
	3580.06	0.00139	0.002	0.00160322	0.00158307	0.000939435
	3579.1	0.00139	0.002	0.00160296	0.00158198	0.000938762
	3578.14	0.00139	0.002	0.00160272	0.00158087	0.00093802
	3577.17	0.00139	0.002	0.00160249	0.00157973	0.000937208
	3576.21	0.00139	0.002	0.00160229	0.00157856	0.000936327
	3575.24	0.0014	0.002	0.0016021	0.00157737	0.000935378
	3574.28	0.0014	0.002	0.00160193	0.00157616	0.000934361
	3573.31	0.0014	0.002	0.00160178	0.00157493	0.000933277
	3572.35	0.0014	0.00199	0.00160166	0.00157367	0.000932126
	3571.39	0.0014	0.00199	0.00160155	0.0015724	0.000930911
	3570.42	0.0014	0.00199	0.00160147	0.0015711	0.000929631
	3569.46	0.0014	0.00199	0.00160142	0.0015698	0.000928289
	3568.49	0.0014	0.00199	0.00160138	0.00156847	0.000926884
	3567.53	0.0014	0.00199	0.00160138	0.00156714	0.000925419
	3566.56	0.0014	0.00199	0.00160139	0.00156579	0.000923895
	3565.6	0.0014	0.00199	0.00160144	0.00156443	0.000922312
	3564.64	0.0014	0.00199	0.00160151	0.00156306	0.000920673
	3563.67	0.0014	0.00198	0.00160161	0.00156168	0.000918979
	3562.71	0.0014	0.00198	0.00160173	0.0015603	0.000917232
	3561.74	0.0014	0.00198	0.00160189	0.00155891	0.000915433
	3560.78	0.0014	0.00198	0.00160207	0.00155752	0.000913584
	3559.81	0.0014	0.00198	0.00160228	0.00155613	0.000911687
	3558.85	0.0014	0.00198	0.00160253	0.00155473	0.000909743
	3557.89	0.0014	0.00198	0.0016028	0.00155334	0.000907755
	3556.92	0.00141	0.00198	0.00160311	0.00155195	0.000905725
	3555.96	0.00141	0.00198	0.00160345	0.00155056	0.000903655
	3554.99	0.00141	0.00197	0.00160382	0.00154918	0.000901546
	3554.03	0.00141	0.00197	0.00160422	0.0015478	0.000899401
	3553.06	0.00141	0.00197	0.00160466	0.00154643	0.000897222
	3552.1	0.00141	0.00197	0.00160513	0.00154508	0.000895012
	3551.14	0.00141	0.00197	0.00160563	0.00154373	0.000892772
	3550.17	0.00141	0.00197	0.00160617	0.00154239	0.000890506
	3549.21	0.00141	0.00197	0.00160674	0.00154107	0.000888215
	3548.24	0.00141	0.00197	0.00160735	0.00153977	0.000885902
	3547.28	0.00141	0.00197	0.00160799	0.00153848	0.000883569
	3546.31	0.00141	0.00197	0.00160867	0.00153721	0.00088122
	3545.35	0.00141	0.00197	0.00160938	0.00153596	0.000878856
	3544.39	0.00141	0.00197	0.00161013	0.00153473	0.00087648
	3543.42	0.00141	0.00196	0.00161092	0.00153352	0.000874094
	3542.46	0.00141	0.00196	0.00161174	0.00153234	0.000871703
	3541.49	0.00141	0.00196	0.0016126	0.00153118	0.000869307
	3540.53	0.00141	0.00196	0.00161349	0.00153004	0.00086691
	3539.56	0.00141	0.00196	0.00161442	0.00152894	0.000864515
	3538.6	0.00141	0.00196	0.00161539	0.00152786	0.000862124
	3537.64	0.00141	0.00196	0.0016164	0.00152682	0.00085974
	3536.67	0.00141	0.00196	0.00161744	0.0015258	0.000857367
	3535.71	0.00141	0.00196	0.00161851	0.00152482	0.000855006
	3534.74	0.00142	0.00196	0.00161963	0.00152387	0.00085266
	3533.78	0.00142	0.00196	0.00162078	0.00152296	0.000850333
	3532.81	0.00142	0.00196	0.00162196	0.00152208	0.000848027
	3531.85	0.00142	0.00196	0.00162319	0.00152125	0.000845745
	3530.89	0.00142	0.00196	0.00162444	0.00152045	0.00084349
	3529.92	0.00142	0.00196	0.00162574	0.00151969	0.000841264
	3528.96	0.00142	0.00196	0.00162707	0.00151897	0.000839071
	3527.99	0.00142	0.00196	0.00162843	0.00151829	0.000836913
	3527.03	0.00142	0.00196	0.00162983	0.00151766	0.000834793
	3526.06	0.00142	0.00196	0.00163126	0.00151707	0.000832714
	3525.1	0.00142	0.00196	0.00163273	0.00151652	0.000830679
	3524.14	0.00142	0.00196	0.00163423	0.00151602	0.00082869
	3523.17	0.00142	0.00196	0.00163576	0.00151557	0.00082675
	3522.21	0.00142	0.00196	0.00163733	0.00151517	0.000824862
	3521.24	0.00143	0.00196	0.00163893	0.00151481	0.000823028
	3520.28	0.00143	0.00196	0.00164056	0.00151451	0.000821251
	3519.31	0.00143	0.00196	0.00164222	0.00151425	0.000819533
	3518.35	0.00143	0.00196	0.00164392	0.00151405	0.000817878
	3517.39	0.00143	0.00196	0.00164564	0.0015139	0.000816288
	3516.42	0.00143	0.00196	0.00164739	0.0015138	0.000814764
	3515.46	0.00143	0.00196	0.00164918	0.00151376	0.00081331
	3514.49	0.00143	0.00196	0.00165099	0.00151377	0.000811929
	3513.53	0.00143	0.00196	0.00165282	0.00151383	0.000810621
	3512.57	0.00143	0.00196	0.00165469	0.00151395	0.00080939
	3511.6	0.00144	0.00196	0.00165658	0.00151413	0.000808238
	3510.64	0.00144	0.00196	0.0016585	0.00151436	0.000807167
	3509.67	0.00144	0.00196	0.00166044	0.00151466	0.000806179
	3508.71	0.00144	0.00196	0.0016624	0.00151501	0.000805276
	3507.74	0.00144	0.00197	0.00166439	0.00151542	0.00080446
	3506.78	0.00144	0.00197	0.0016664	0.00151588	0.000803734
	3505.82	0.00144	0.00197	0.00166843	0.00151641	0.000803098
	3504.85	0.00144	0.00197	0.00167048	0.001517	0.000802555
	3503.89	0.00145	0.00197	0.00167255	0.00151765	0.000802106
	3502.92	0.00145	0.00197	0.00167464	0.00151835	0.000801754
	3501.96	0.00145	0.00197	0.00167675	0.00151912	0.000801499
	3500.99	0.00145	0.00197	0.00167887	0.00151996	0.000801343
	3500.03	0.00145	0.00197	0.00168101	0.00152085	0.000801288
	3499.07	0.00145	0.00197	0.00168317	0.0015218	0.000801334
	3498.1	0.00145	0.00197	0.00168533	0.00152282	0.000801484
	3497.14	0.00146	0.00197	0.00168752	0.0015239	0.000801738
	3496.17	0.00146	0.00198	0.00168971	0.00152504	0.000802097
	3495.21	0.00146	0.00198	0.00169191	0.00152625	0.000802562
	3494.24	0.00146	0.00198	0.00169412	0.00152752	0.000803135
	3493.28	0.00146	0.00198	0.00169634	0.00152885	0.000803815
	3492.32	0.00146	0.00198	0.00169857	0.00153024	0.000804604
	3491.35	0.00147	0.00198	0.00170081	0.0015317	0.000805503
	3490.39	0.00147	0.00198	0.00170305	0.00153322	0.000806511
	3489.42	0.00147	0.00198	0.00170529	0.0015348	0.00080763
	3488.46	0.00147	0.00198	0.00170754	0.00153645	0.000808859
	3487.49	0.00147	0.00199	0.00170979	0.00153816	0.000810199
	3486.53	0.00147	0.00199	0.00171203	0.00153993	0.000811649
	3485.57	0.00148	0.00199	0.00171428	0.00154177	0.000813211
	3484.6	0.00148	0.00199	0.00171653	0.00154367	0.000814884
	3483.64	0.00148	0.00199	0.00171878	0.00154563	0.000816667
	3482.67	0.00148	0.00199	0.00172102	0.00154765	0.000818561
	3481.71	0.00148	0.00199	0.00172325	0.00154974	0.000820565
	3480.74	0.00148	0.00199	0.00172548	0.00155189	0.000822679
	3479.78	0.00149	0.002	0.00172771	0.0015541	0.000824902
	3478.82	0.00149	0.002	0.00172992	0.00155637	0.000827233
	3477.85	0.00149	0.002	0.00173213	0.00155871	0.000829672
	3476.89	0.00149	0.002	0.00173432	0.0015611	0.000832218
	3475.92	0.00149	0.002	0.00173651	0.00156356	0.000834869
	3474.96	0.0015	0.002	0.00173868	0.00156608	0.000837626
	3473.99	0.0015	0.002	0.00174084	0.00156866	0.000840486
	3473.03	0.0015	0.002	0.00174298	0.0015713	0.000843448
	3472.07	0.0015	0.00201	0.00174511	0.00157399	0.000846511
	3471.1	0.0015	0.00201	0.00174722	0.00157675	0.000849674
	3470.14	0.00151	0.00201	0.00174931	0.00157957	0.000852935
	3469.17	0.00151	0.00201	0.00175138	0.00158244	0.000856292
	3468.21	0.00151	0.00201	0.00175344	0.00158538	0.000859744
	3467.24	0.00151	0.00201	0.00175547	0.00158837	0.000863289
	3466.28	0.00151	0.00201	0.00175748	0.00159142	0.000866924
	3465.32	0.00152	0.00201	0.00175947	0.00159453	0.000870648
	3464.35	0.00152	0.00201	0.00176143	0.00159769	0.000874459
	3463.39	0.00152	0.00202	0.00176337	0.00160091	0.000878355
	3462.42	0.00152	0.00202	0.00176529	0.00160419	0.000882332
	3461.46	0.00152	0.00202	0.00176718	0.00160752	0.00088639
	3460.49	0.00153	0.00202	0.00176904	0.00161091	0.000890524
	3459.53	0.00153	0.00202	0.00177087	0.00161435	0.000894734
	3458.57	0.00153	0.00202	0.00177268	0.00161785	0.000899016
	3457.6	0.00153	0.00202	0.00177446	0.0016214	0.000903367
	3456.64	0.00153	0.00202	0.0017762	0.001625	0.000907786
	3455.67	0.00154	0.00202	0.00177792	0.00162866	0.000912268
	3454.71	0.00154	0.00202	0.0017796	0.00163237	0.000916811
	3453.74	0.00154	0.00203	0.00178125	0.00163613	0.000921412
	3452.78	0.00154	0.00203	0.00178287	0.00163994	0.000926068
	3451.82	0.00154	0.00203	0.00178445	0.0016438	0.000930776
	3450.85	0.00154	0.00203	0.00178601	0.00164772	0.000935533
	3449.89	0.00155	0.00203	0.00178752	0.00165168	0.000940335
	3448.92	0.00155	0.00203	0.00178901	0.0016557	0.000945179
	3447.96	0.00155	0.00203	0.00179045	0.00165976	0.000950062
	3446.99	0.00155	0.00203	0.00179187	0.00166388	0.00095498
	3446.03	0.00155	0.00203	0.00179324	0.00166804	0.000959931
	3445.07	0.00155	0.00203	0.00179458	0.00167225	0.000964909
	3444.1	0.00156	0.00203	0.00179589	0.00167651	0.000969913
	3443.14	0.00156	0.00203	0.00179715	0.00168081	0.000974938
	3442.17	0.00156	0.00203	0.00179838	0.00168517	0.000979981
	3441.21	0.00156	0.00203	0.00179958	0.00168957	0.000985038
	3440.24	0.00156	0.00203	0.00180073	0.00169401	0.000990105
	3439.28	0.00156	0.00203	0.00180185	0.00169851	0.000995179
	3438.32	0.00156	0.00203	0.00180293	0.00170304	0.00100026
	3437.35	0.00157	0.00203	0.00180398	0.00170763	0.00100533
	3436.39	0.00157	0.00203	0.00180499	0.00171225	0.0010104
	3435.42	0.00157	0.00203	0.00180596	0.00171693	0.00101547
	3434.46	0.00157	0.00203	0.00180689	0.00172164	0.00102052
	3433.5	0.00157	0.00203	0.00180779	0.00172641	0.00102555
	3432.53	0.00157	0.00203	0.00180865	0.00173121	0.00103057
	3431.57	0.00157	0.00203	0.00180947	0.00173606	0.00103556
	3430.6	0.00157	0.00203	0.00181026	0.00174095	0.00104053
	3429.64	0.00157	0.00203	0.00181102	0.00174589	0.00104546
	3428.67	0.00157	0.00203	0.00181173	0.00175087	0.00105036
	3427.71	0.00158	0.00203	0.00181242	0.00175589	0.00105522
	3426.75	0.00158	0.00203	0.00181307	0.00176096	0.00106004
	3425.78	0.00158	0.00203	0.00181369	0.00176606	0.00106481
	3424.82	0.00158	0.00203	0.00181427	0.00177121	0.00106953
	3423.85	0.00158	0.00203	0.00181483	0.0017764	0.0010742
	3422.89	0.00158	0.00203	0.00181535	0.00178164	0.00107881
	3421.92	0.00158	0.00203	0.00181584	0.00178692	0.00108336
	3420.96	0.00158	0.00203	0.0018163	0.00179223	0.00108785
	3420	0.00158	0.00203	0.00181673	0.0017976	0.00109227
	3419.03	0.00158	0.00203	0.00181714	0.001803	0.00109662
	3418.07	0.00158	0.00203	0.00181752	0.00180844	0.00110089
	3417.1	0.00158	0.00203	0.00181787	0.00181393	0.00110509
	3416.14	0.00158	0.00203	0.0018182	0.00181946	0.0011092
	3415.17	0.00158	0.00203	0.0018185	0.00182503	0.00111323
	3414.21	0.00158	0.00202	0.00181878	0.00183065	0.00111717
	3413.25	0.00158	0.00202	0.00181905	0.0018363	0.00112102
	3412.28	0.00158	0.00202	0.00181929	0.001842	0.00112478
	3411.32	0.00158	0.00202	0.00181951	0.00184774	0.00112844
	3410.35	0.00158	0.00202	0.00181971	0.00185353	0.001132
	3409.39	0.00158	0.00202	0.0018199	0.00185936	0.00113546
	3408.42	0.00158	0.00202	0.00182008	0.00186523	0.00113881
	3407.46	0.00158	0.00202	0.00182024	0.00187115	0.00114206
	3406.5	0.00158	0.00202	0.00182039	0.0018771	0.00114519
	3405.53	0.00158	0.00202	0.00182053	0.00188311	0.00114821
	3404.57	0.00158	0.00201	0.00182066	0.00188916	0.00115112
	3403.6	0.00158	0.00201	0.00182079	0.00189525	0.00115391
	3402.64	0.00158	0.00201	0.00182091	0.00190139	0.00115658
	3401.67	0.00158	0.00201	0.00182102	0.00190757	0.00115912
	3400.71	0.00158	0.00201	0.00182114	0.0019138	0.00116155
	3399.75	0.00158	0.00201	0.00182126	0.00192008	0.00116384
	3398.78	0.00158	0.00201	0.00182137	0.0019264	0.00116601
	3397.82	0.00158	0.00201	0.0018215	0.00193277	0.00116805
	3396.85	0.00157	0.00201	0.00182163	0.00193918	0.00116996
	3395.89	0.00157	0.002	0.00182176	0.00194565	0.00117174
	3394.92	0.00157	0.002	0.00182191	0.00195216	0.00117339
	3393.96	0.00157	0.002	0.00182207	0.00195873	0.0011749
	3393	0.00157	0.002	0.00182225	0.00196534	0.00117627
	3392.03	0.00157	0.002	0.00182244	0.001972	0.00117751
	3391.07	0.00157	0.002	0.00182265	0.00197872	0.00117861
	3390.1	0.00157	0.002	0.00182288	0.00198548	0.00117957
	3389.14	0.00157	0.002	0.00182313	0.0019923	0.0011804
	3388.17	0.00157	0.00199	0.00182341	0.00199917	0.00118109
	3387.21	0.00156	0.00199	0.00182371	0.0020061	0.00118163
	3386.25	0.00156	0.00199	0.00182405	0.00201308	0.00118204
	3385.28	0.00156	0.00199	0.00182442	0.00202011	0.00118231
	3384.32	0.00156	0.00199	0.00182482	0.0020272	0.00118244
	3383.35	0.00156	0.00199	0.00182526	0.00203434	0.00118243
	3382.39	0.00156	0.00199	0.00182574	0.00204154	0.00118228
	3381.42	0.00156	0.00199	0.00182626	0.0020488	0.001182
	3380.46	0.00156	0.00199	0.00182682	0.00205612	0.00118157
	3379.5	0.00156	0.00199	0.00182743	0.0020635	0.00118102
	3378.53	0.00155	0.00199	0.00182809	0.00207093	0.00118032
	3377.57	0.00155	0.00198	0.0018288	0.00207843	0.00117949
	3376.6	0.00155	0.00198	0.00182956	0.00208599	0.00117853
	3375.64	0.00155	0.00198	0.00183039	0.00209361	0.00117744
	3374.67	0.00155	0.00198	0.00183127	0.00210129	0.00117622
	3373.71	0.00155	0.00198	0.00183221	0.00210904	0.00117486
	3372.75	0.00155	0.00198	0.00183321	0.00211686	0.00117339
	3371.78	0.00154	0.00198	0.00183428	0.00212474	0.00117178
	3370.82	0.00154	0.00198	0.00183543	0.00213268	0.00117006
	3369.85	0.00154	0.00198	0.00183664	0.00214069	0.00116821
	3368.89	0.00154	0.00198	0.00183792	0.00214878	0.00116624
	3367.92	0.00154	0.00198	0.00183929	0.00215693	0.00116416
	3366.96	0.00154	0.00198	0.00184073	0.00216515	0.00116197
	3366	0.00154	0.00198	0.00184226	0.00217344	0.00115967
	3365.03	0.00154	0.00198	0.00184386	0.0021818	0.00115725
	3364.07	0.00154	0.00198	0.00184556	0.00219024	0.00115474
	3363.1	0.00153	0.00198	0.00184735	0.00219875	0.00115212
	3362.14	0.00153	0.00198	0.00184922	0.00220734	0.0011494
	3361.17	0.00153	0.00198	0.00185119	0.002216	0.00114659
	3360.21	0.00153	0.00199	0.00185326	0.00222473	0.00114369
	3359.25	0.00153	0.00199	0.00185543	0.00223355	0.0011407
	3358.28	0.00153	0.00199	0.0018577	0.00224244	0.00113762
	3357.32	0.00153	0.00199	0.00186008	0.00225141	0.00113446
	3356.35	0.00153	0.00199	0.00186256	0.00226046	0.00113123
	3355.39	0.00153	0.00199	0.00186515	0.0022696	0.00112793
	3354.43	0.00153	0.00199	0.00186785	0.00227881	0.00112455
	3353.46	0.00153	0.002	0.00187067	0.00228811	0.00112111
	3352.5	0.00153	0.002	0.0018736	0.00229749	0.00111761
	3351.53	0.00153	0.002	0.00187665	0.00230695	0.00111406
	3350.57	0.00153	0.002	0.00187982	0.00231651	0.00111045
	3349.6	0.00153	0.002	0.00188312	0.00232614	0.0011068
	3348.64	0.00153	0.00201	0.00188654	0.00233587	0.0011031
	3347.68	0.00153	0.00201	0.00189009	0.00234568	0.00109937
	3346.71	0.00153	0.00201	0.00189377	0.00235558	0.00109561
	3345.75	0.00153	0.00202	0.00189758	0.00236557	0.00109181
	3344.78	0.00153	0.00202	0.00190153	0.00237565	0.001088
	3343.82	0.00153	0.00202	0.00190561	0.00238583	0.00108417
	3342.85	0.00153	0.00203	0.00190983	0.00239609	0.00108032
	3341.89	0.00153	0.00203	0.00191419	0.00240645	0.00107647
	3340.93	0.00153	0.00203	0.00191869	0.0024169	0.00107261
	3339.96	0.00153	0.00204	0.00192334	0.00242744	0.00106875
	3339	0.00153	0.00204	0.00192813	0.00243809	0.00106491
	3338.03	0.00153	0.00205	0.00193308	0.00244882	0.00106107
	3337.07	0.00153	0.00205	0.00193817	0.00245966	0.00105726
	3336.1	0.00153	0.00206	0.00194341	0.00247059	0.00105347
	3335.14	0.00153	0.00206	0.00194881	0.00248162	0.00104971
	3334.18	0.00153	0.00207	0.00195436	0.00249274	0.00104598
	3333.21	0.00154	0.00207	0.00196006	0.00250397	0.00104229
	3332.25	0.00154	0.00208	0.00196593	0.0025153	0.00103865
	3331.28	0.00154	0.00208	0.00197195	0.00252673	0.00103505
	3330.32	0.00154	0.00209	0.00197814	0.00253826	0.00103152
	3329.35	0.00154	0.0021	0.00198449	0.00254989	0.00102804
	3328.39	0.00155	0.0021	0.001991	0.00256162	0.00102463
	3327.43	0.00155	0.00211	0.00199767	0.00257346	0.00102129
	3326.46	0.00155	0.00212	0.00200452	0.0025854	0.00101803
	3325.5	0.00155	0.00212	0.00201153	0.00259744	0.00101485
	3324.53	0.00156	0.00213	0.0020187	0.00260959	0.00101176
	3323.57	0.00156	0.00214	0.00202605	0.00262185	0.00100876
	3322.6	0.00156	0.00215	0.00203357	0.00263421	0.00100586
	3321.64	0.00156	0.00216	0.00204126	0.00264667	0.00100307
	3320.68	0.00157	0.00216	0.00204912	0.00265924	0.00100038
	3319.71	0.00157	0.00217	0.00205715	0.00267192	0.000997803
	3318.75	0.00158	0.00218	0.00206536	0.0026847	0.000995345
	3317.78	0.00158	0.00219	0.00207374	0.0026976	0.000993009
	3316.82	0.00158	0.0022	0.00208229	0.0027106	0.000990802
	3315.85	0.00159	0.00221	0.00209102	0.0027237	0.000988726
	3314.89	0.00159	0.00222	0.00209993	0.00273692	0.000986788
	3313.93	0.0016	0.00223	0.00210901	0.00275024	0.00098499
	3312.96	0.0016	0.00224	0.00211827	0.00276367	0.000983339
	3312	0.00161	0.00225	0.0021277	0.00277722	0.000981837
	3311.03	0.00161	0.00226	0.00213732	0.00279086	0.00098049
	3310.07	0.00162	0.00227	0.0021471	0.00280462	0.000979301
	3309.1	0.00162	0.00228	0.00215707	0.00281849	0.000978274
	3308.14	0.00163	0.0023	0.00216721	0.00283247	0.000977414
	3307.18	0.00163	0.00231	0.00217753	0.00284655	0.000976723
	3306.21	0.00164	0.00232	0.00218802	0.00286075	0.000976206
	3305.25	0.00164	0.00233	0.00219869	0.00287505	0.000975865
	3304.28	0.00165	0.00234	0.00220954	0.00288947	0.000975705
	3303.32	0.00166	0.00236	0.00222056	0.00290399	0.000975728
	3302.35	0.00166	0.00237	0.00223176	0.00291862	0.000975938
	3301.39	0.00167	0.00238	0.00224313	0.00293336	0.000976337
	3300.43	0.00168	0.0024	0.00225468	0.00294821	0.000976927
	3299.46	0.00168	0.00241	0.00226639	0.00296317	0.000977713
	3298.5	0.00169	0.00242	0.00227828	0.00297823	0.000978695
	3297.53	0.0017	0.00244	0.00229035	0.0029934	0.000979876
	3296.57	0.00171	0.00245	0.00230258	0.00300869	0.000981258
	3295.6	0.00171	0.00247	0.00231498	0.00302408	0.000982843
	3294.64	0.00172	0.00248	0.00232755	0.00303957	0.000984633
	3293.68	0.00173	0.0025	0.00234029	0.00305517	0.000986629
	3292.71	0.00174	0.00251	0.00235319	0.00307088	0.000988832
	3291.75	0.00175	0.00253	0.00236626	0.0030867	0.000991244
	3290.78	0.00176	0.00254	0.00237949	0.00310262	0.000993866
	3289.82	0.00177	0.00256	0.00239289	0.00311865	0.000996697
	3288.85	0.00177	0.00257	0.00240644	0.00313478	0.000999739
	3287.89	0.00178	0.00259	0.00242016	0.00315102	0.00100299
	3286.93	0.00179	0.00261	0.00243403	0.00316736	0.00100646
	3285.96	0.0018	0.00262	0.00244806	0.0031838	0.00101013
	3285	0.00181	0.00264	0.00246224	0.00320035	0.00101402
	3284.03	0.00182	0.00266	0.00247658	0.003217	0.00101812
	3283.07	0.00183	0.00268	0.00249106	0.00323375	0.00102242
	3282.11	0.00184	0.00269	0.00250569	0.0032506	0.00102694
	3281.14	0.00185	0.00271	0.00252048	0.00326755	0.00103166
	3280.18	0.00186	0.00273	0.0025354	0.0032846	0.00103659
	3279.21	0.00187	0.00275	0.00255047	0.00330175	0.00104172
	3278.25	0.00188	0.00276	0.00256568	0.003319	0.00104705
	3277.28	0.0019	0.00278	0.00258102	0.00333634	0.00105259
	3276.32	0.00191	0.0028	0.00259651	0.00335379	0.00105832
	3275.36	0.00192	0.00282	0.00261212	0.00337132	0.00106426
	3274.39	0.00193	0.00284	0.00262787	0.00338896	0.00107038
	3273.43	0.00194	0.00286	0.00264374	0.00340669	0.00107669
	3272.46	0.00195	0.00288	0.00265975	0.00342451	0.00108319
	3271.5	0.00196	0.0029	0.00267587	0.00344242	0.00108988
	3270.53	0.00198	0.00292	0.00269212	0.00346043	0.00109675
	3269.57	0.00199	0.00294	0.00270848	0.00347852	0.00110379
	3268.61	0.002	0.00296	0.00272496	0.00349671	0.001111
	3267.64	0.00201	0.00298	0.00274156	0.00351498	0.00111839
	3266.68	0.00202	0.003	0.00275826	0.00353335	0.00112593
	3265.71	0.00204	0.00302	0.00277507	0.0035518	0.00113364
	3264.75	0.00205	0.00304	0.00279199	0.00357033	0.0011415
	3263.78	0.00206	0.00306	0.002809	0.00358895	0.00114951
	3262.82	0.00207	0.00308	0.00282612	0.00360766	0.00115767
	3261.86	0.00209	0.0031	0.00284333	0.00362644	0.00116596
	3260.89	0.0021	0.00312	0.00286064	0.00364531	0.00117439
	3259.93	0.00211	0.00314	0.00287803	0.00366426	0.00118294
	3258.96	0.00213	0.00316	0.00289551	0.0036833	0.00119162
	3258	0.00214	0.00318	0.00291307	0.0037024	0.0012004
	3257.03	0.00215	0.0032	0.00293071	0.00372159	0.0012093
	3256.07	0.00216	0.00322	0.00294843	0.00374085	0.0012183
	3255.11	0.00218	0.00324	0.00296623	0.00376019	0.0012274
	3254.14	0.00219	0.00326	0.00298409	0.00377961	0.00123658
	3253.18	0.0022	0.00329	0.00300203	0.00379909	0.00124584
	3252.21	0.00222	0.00331	0.00302002	0.00381865	0.00125518
	3251.25	0.00223	0.00333	0.00303808	0.00383828	0.00126458
	3250.28	0.00224	0.00335	0.00305619	0.00385798	0.00127404
	3249.32	0.00226	0.00337	0.00307436	0.00387774	0.00128355
	3248.36	0.00227	0.00339	0.00309258	0.00389758	0.0012931
	3247.39	0.00229	0.00341	0.00311084	0.00391748	0.00130269
	3246.43	0.0023	0.00343	0.00312915	0.00393744	0.0013123
	3245.46	0.00231	0.00346	0.0031475	0.00395747	0.00132193
	3244.5	0.00233	0.00348	0.00316589	0.00397756	0.00133157
	3243.53	0.00234	0.0035	0.00318431	0.00399771	0.00134121
	3242.57	0.00235	0.00352	0.00320276	0.00401793	0.00135085
	3241.61	0.00237	0.00354	0.00322124	0.0040382	0.00136046
	3240.64	0.00238	0.00356	0.00323974	0.00405853	0.00137005
	3239.68	0.00239	0.00358	0.00325826	0.00407892	0.0013796
	3238.71	0.00241	0.0036	0.0032768	0.00409936	0.00138911
	3237.75	0.00242	0.00363	0.00329536	0.00411985	0.00139856
	3236.78	0.00243	0.00365	0.00331392	0.0041404	0.00140795
	3235.82	0.00245	0.00367	0.00333249	0.004161	0.00141727
	3234.86	0.00246	0.00369	0.00335106	0.00418166	0.00142651
	3233.89	0.00248	0.00371	0.00336963	0.00420236	0.00143565
	3232.93	0.00249	0.00373	0.0033882	0.00422311	0.0014447
	3231.96	0.0025	0.00375	0.00340676	0.0042439	0.00145363
	3231	0.00251	0.00377	0.00342531	0.00426474	0.00146245
	3230.03	0.00253	0.00379	0.00344385	0.00428563	0.00147113
	3229.07	0.00254	0.00381	0.00346237	0.00430656	0.00147967
	3228.11	0.00255	0.00383	0.00348087	0.00432753	0.00148807
	3227.14	0.00257	0.00385	0.00349935	0.00434855	0.0014963
	3226.18	0.00258	0.00387	0.0035178	0.0043696	0.00150437
	3225.21	0.00259	0.00389	0.00353623	0.00439069	0.00151226
	3224.25	0.0026	0.00391	0.00355462	0.00441182	0.00151996
	3223.28	0.00262	0.00393	0.00357297	0.00443299	0.00152746
	3222.32	0.00263	0.00395	0.00359129	0.00445419	0.00153475
	3221.36	0.00264	0.00397	0.00360956	0.00447543	0.00154183
	3220.39	0.00265	0.00399	0.00362779	0.0044967	0.00154868
	3219.43	0.00267	0.00401	0.00364597	0.004518	0.0015553
	3218.46	0.00268	0.00403	0.0036641	0.00453934	0.00156167
	3217.5	0.00269	0.00405	0.00368218	0.0045607	0.00156779
	3216.53	0.0027	0.00406	0.0037002	0.00458209	0.00157365
	3215.57	0.00271	0.00408	0.00371816	0.00460351	0.00157923
	3214.61	0.00272	0.0041	0.00373606	0.00462496	0.00158454
	3213.64	0.00273	0.00412	0.0037539	0.00464643	0.00158955
	3212.68	0.00275	0.00414	0.00377166	0.00466793	0.00159427
	3211.71	0.00276	0.00415	0.00378936	0.00468945	0.00159867
	3210.75	0.00277	0.00417	0.00380699	0.004711	0.00160277
	3209.78	0.00278	0.00419	0.00382454	0.00473256	0.00160654
	3208.82	0.00279	0.0042	0.00384201	0.00475415	0.00160998
	3207.86	0.0028	0.00422	0.00385941	0.00477576	0.00161308
	3206.89	0.00281	0.00424	0.00387672	0.00479738	0.00161583
	3205.93	0.00282	0.00425	0.00389395	0.00481903	0.00161823
	3204.96	0.00283	0.00427	0.00391109	0.00484069	0.00162027
	3204	0.00284	0.00429	0.00392814	0.00486237	0.00162194
	3203.04	0.00285	0.0043	0.0039451	0.00488407	0.00162324
	3202.07	0.00285	0.00432	0.00396197	0.00490577	0.00162416
	3201.11	0.00286	0.00433	0.00397874	0.0049275	0.00162468
	3200.14	0.00287	0.00435	0.00399542	0.00494923	0.00162482
	3199.18	0.00288	0.00436	0.004012	0.00497098	0.00162455
	3198.21	0.00289	0.00438	0.00402848	0.00499274	0.00162388
	3197.25	0.0029	0.00439	0.00404486	0.00501451	0.0016228
	3196.29	0.0029	0.0044	0.00406113	0.00503629	0.0016213
	3195.32	0.00291	0.00442	0.0040773	0.00505808	0.00161939
	3194.36	0.00292	0.00443	0.00409336	0.00507988	0.00161705
	3193.39	0.00293	0.00444	0.00410931	0.00510169	0.00161428
	3192.43	0.00293	0.00446	0.00412516	0.0051235	0.00161108
	3191.46	0.00294	0.00447	0.00414089	0.00514532	0.00160744
	3190.5	0.00295	0.00448	0.00415652	0.00516715	0.00160336
	3189.54	0.00295	0.00449	0.00417202	0.00518898	0.00159885
	3188.57	0.00296	0.00451	0.00418742	0.00521081	0.00159389
	3187.61	0.00296	0.00452	0.0042027	0.00523265	0.00158848
	3186.64	0.00297	0.00453	0.00421787	0.0052545	0.00158263
	3185.68	0.00298	0.00454	0.00423291	0.00527634	0.00157633
	3184.71	0.00298	0.00455	0.00424784	0.00529819	0.00156958
	3183.75	0.00299	0.00456	0.00426266	0.00532004	0.00156237
	3182.79	0.00299	0.00457	0.00427735	0.00534189	0.00155472
	3181.82	0.00299	0.00458	0.00429192	0.00536375	0.00154662
	3180.86	0.003	0.00459	0.00430638	0.0053856	0.00153807
	3179.89	0.003	0.0046	0.00432071	0.00540746	0.00152907
	3178.93	0.00301	0.00461	0.00433493	0.00542931	0.00151962
	3177.96	0.00301	0.00462	0.00434902	0.00545116	0.00150973
	3177	0.00301	0.00463	0.004363	0.00547301	0.00149939
	3176.04	0.00302	0.00464	0.00437685	0.00549486	0.00148861
	3175.07	0.00302	0.00465	0.00439058	0.00551671	0.0014774
	3174.11	0.00302	0.00465	0.00440419	0.00553856	0.00146575
	3173.14	0.00303	0.00466	0.00441768	0.0055604	0.00145367
	3172.18	0.00303	0.00467	0.00443105	0.00558224	0.00144117
	3171.21	0.00303	0.00468	0.00444431	0.00560408	0.00142824
	3170.25	0.00303	0.00468	0.00445744	0.00562591	0.0014149
	3169.29	0.00303	0.00469	0.00447045	0.00564774	0.00140115
	3168.32	0.00304	0.0047	0.00448334	0.00566957	0.00138699
	3167.36	0.00304	0.00471	0.00449612	0.00569139	0.00137244
	3166.39	0.00304	0.00471	0.00450878	0.00571321	0.0013575
	3165.43	0.00304	0.00472	0.00452132	0.00573503	0.00134217
	3164.46	0.00304	0.00472	0.00453375	0.00575684	0.00132648
	3163.5	0.00304	0.00473	0.00454606	0.00577864	0.00131041
	3162.54	0.00304	0.00474	0.00455826	0.00580044	0.00129399
	3161.57	0.00304	0.00474	0.00457035	0.00582223	0.00127721
	3160.61	0.00304	0.00475	0.00458232	0.00584402	0.0012601
	3159.64	0.00304	0.00475	0.00459419	0.00586581	0.00124267
	3158.68	0.00304	0.00476	0.00460594	0.00588759	0.00122491
	3157.71	0.00304	0.00476	0.00461759	0.00590936	0.00120685
	3156.75	0.00304	0.00477	0.00462914	0.00593113	0.00118849
	3155.79	0.00304	0.00477	0.00464057	0.00595289	0.00116985
	3154.82	0.00304	0.00477	0.00465191	0.00597465	0.00115094
	3153.86	0.00304	0.00478	0.00466314	0.0059964	0.00113177
	3152.89	0.00304	0.00478	0.00467428	0.00601814	0.00111236
	3151.93	0.00304	0.00479	0.00468531	0.00603988	0.00109271
	3150.96	0.00303	0.00479	0.00469625	0.00606162	0.00107286
	3150	0.00303	0.00479	0.0047071	0.00608335	0.0010528
	3149.04	0.00303	0.0048	0.00471785	0.00610507	0.00103255
	3148.07	0.00303	0.0048	0.00472851	0.00612679	0.00101213
	3147.11	0.00303	0.0048	0.00473908	0.0061485	0.000991557
	3146.14	0.00303	0.00481	0.00474957	0.00617021	0.000970845
	3145.18	0.00303	0.00481	0.00475997	0.00619191	0.000950012
	3144.21	0.00302	0.00481	0.00477029	0.0062136	0.000929074
	3143.25	0.00302	0.00482	0.00478054	0.00623529	0.000908048
	3142.29	0.00302	0.00482	0.0047907	0.00625698	0.000886953
	3141.32	0.00302	0.00482	0.00480079	0.00627866	0.000865808
	3140.36	0.00302	0.00483	0.0048108	0.00630034	0.00084463
	3139.39	0.00301	0.00483	0.00482075	0.00632201	0.000823439
	3138.43	0.00301	0.00483	0.00483063	0.00634368	0.000802254
	3137.46	0.00301	0.00483	0.00484044	0.00636534	0.000781096
	3136.5	0.00301	0.00484	0.00485019	0.006387	0.000759984
	3135.54	0.00301	0.00484	0.00485988	0.00640865	0.000738939
	3134.57	0.003	0.00484	0.00486951	0.0064303	0.000717981
	3133.61	0.003	0.00485	0.00487909	0.00645195	0.000697133
	3132.64	0.003	0.00485	0.00488861	0.00647359	0.000676415
	3131.68	0.003	0.00485	0.00489809	0.00649523	0.000655848
	3130.71	0.003	0.00486	0.00490752	0.00651687	0.000635456
	3129.75	0.00299	0.00486	0.0049169	0.0065385	0.000615261
	3128.79	0.00299	0.00486	0.00492625	0.00656013	0.000595285
	3127.82	0.00299	0.00487	0.00493556	0.00658175	0.00057555
	3126.86	0.00299	0.00487	0.00494483	0.00660338	0.000556081
	3125.89	0.00299	0.00487	0.00495407	0.006625	0.000536901
	3124.93	0.00299	0.00488	0.00496328	0.00664662	0.000518033
	3123.97	0.00299	0.00488	0.00497247	0.00666824	0.000499501
	3123	0.00298	0.00489	0.00498163	0.00668985	0.000481329
	3122.04	0.00298	0.00489	0.00499077	0.00671147	0.000463541
	3121.07	0.00298	0.00489	0.00499989	0.00673308	0.000446162
	3120.11	0.00298	0.0049	0.005009	0.00675469	0.000429217
	3119.14	0.00298	0.0049	0.0050181	0.0067763	0.00041273
	3118.18	0.00298	0.00491	0.00502719	0.00679791	0.000396726
	3117.22	0.00298	0.00491	0.00503628	0.00681952	0.00038123
	3116.25	0.00298	0.00492	0.00504536	0.00684112	0.000366267
	3115.29	0.00298	0.00492	0.00505445	0.00686273	0.000351862
	3114.32	0.00298	0.00493	0.00506354	0.00688434	0.000338042
	3113.36	0.00298	0.00494	0.00507263	0.00690594	0.000324831
	3112.39	0.00298	0.00494	0.00508174	0.00692755	0.000312254
	3111.43	0.00299	0.00495	0.00509086	0.00694916	0.000300338
	3110.47	0.00299	0.00496	0.0051	0.00697077	0.000289108
	3109.5	0.00299	0.00496	0.00510916	0.00699237	0.000278589
	3108.54	0.00299	0.00497	0.00511833	0.00701398	0.000268807
	3107.57	0.00299	0.00498	0.00512754	0.00703559	0.000259787
	3106.61	0.003	0.00499	0.00513677	0.0070572	0.000251556
	3105.64	0.003	0.005	0.00514604	0.00707882	0.000244138
	3104.68	0.003	0.00501	0.00515534	0.00710043	0.00023756
	3103.72	0.00301	0.00502	0.00516468	0.00712205	0.000231845
	3102.75	0.00301	0.00503	0.00517406	0.00714366	0.000227021
	3101.79	0.00301	0.00504	0.00518348	0.00716528	0.000223111
	3100.82	0.00302	0.00505	0.00519295	0.0071869	0.000220141
	3099.86	0.00302	0.00506	0.00520246	0.00720853	0.000218136
	3098.89	0.00303	0.00507	0.00521203	0.00723015	0.000217121
	3097.93	0.00303	0.00508	0.00522166	0.00725178	0.00021712
	3096.97	0.00304	0.00509	0.00523134	0.00727341	0.000218158
	3096	0.00305	0.0051	0.00524109	0.00729504	0.000220258
	3095.04	0.00305	0.00512	0.00525089	0.00731668	0.000223446
	3094.07	0.00306	0.00513	0.00526077	0.00733831	0.000227744
	3093.11	0.00307	0.00514	0.00527071	0.00735995	0.000233176
	3092.14	0.00308	0.00516	0.00528073	0.0073816	0.000239766
	3091.18	0.00308	0.00517	0.00529081	0.00740324	0.000247536
	3090.22	0.00309	0.00519	0.00530098	0.00742489	0.00025651
	3089.25	0.0031	0.00521	0.00531122	0.00744654	0.000266709
	3088.29	0.00311	0.00522	0.00532155	0.0074682	0.000278156
	3087.32	0.00312	0.00524	0.00533196	0.00748985	0.000290872
	3086.36	0.00313	0.00526	0.00534246	0.00751152	0.000304879
	3085.39	0.00315	0.00527	0.00535304	0.00753318	0.000320198
	3084.43	0.00316	0.00529	0.00536372	0.00755485	0.000336849
	3083.47	0.00317	0.00531	0.00537449	0.00757652	0.000354852
	3082.5	0.00318	0.00533	0.00538536	0.00759819	0.000374229
	3081.54	0.0032	0.00535	0.00539632	0.00761986	0.000394997
	3080.57	0.00321	0.00537	0.00540738	0.00764154	0.000417175
	3079.61	0.00323	0.00539	0.00541855	0.00766322	0.000440783
	3078.64	0.00324	0.00542	0.00542982	0.00768491	0.000465838
	3077.68	0.00326	0.00544	0.0054412	0.00770659	0.000492357
	3076.72	0.00327	0.00546	0.00545268	0.00772828	0.000520358
	3075.75	0.00329	0.00548	0.00546427	0.00774998	0.000549858
	3074.79	0.00331	0.00551	0.00547598	0.00777167	0.000580871
	3073.82	0.00332	0.00553	0.00548779	0.00779337	0.000613413
	3072.86	0.00334	0.00556	0.00549973	0.00781507	0.0006475
	3071.89	0.00336	0.00558	0.00551177	0.00783677	0.000683145
	3070.93	0.00338	0.00561	0.00552394	0.00785848	0.000720363
	3069.97	0.0034	0.00564	0.00553622	0.00788018	0.000759165
	3069	0.00342	0.00567	0.00554863	0.00790189	0.000799565
	3068.04	0.00344	0.0057	0.00556116	0.0079236	0.000841575
	3067.07	0.00346	0.00572	0.00557381	0.00794531	0.000885206
	3066.11	0.00349	0.00575	0.00558658	0.00796702	0.000930467
	3065.14	0.00351	0.00579	0.00559948	0.00798874	0.00097737
	3064.18	0.00353	0.00582	0.00561251	0.00801045	0.00102592
	3063.22	0.00356	0.00585	0.00562566	0.00803217	0.00107614
	3062.25	0.00358	0.00588	0.00563894	0.00805388	0.00112801
	3061.29	0.00361	0.00591	0.00565235	0.0080756	0.00118157
	3060.32	0.00363	0.00595	0.00566589	0.00809731	0.0012368
	3059.36	0.00366	0.00598	0.00567956	0.00811903	0.00129372
	3058.39	0.00369	0.00602	0.00569337	0.00814074	0.00135233
	3057.43	0.00372	0.00605	0.0057073	0.00816246	0.00141264
	3056.47	0.00374	0.00609	0.00572136	0.00818417	0.00147464
	3055.5	0.00377	0.00613	0.00573556	0.00820589	0.00153835
	3054.54	0.0038	0.00616	0.00574989	0.0082276	0.00160376
	3053.57	0.00383	0.0062	0.00576436	0.00824931	0.00167087
	3052.61	0.00386	0.00624	0.00577895	0.00827101	0.00173969
	3051.64	0.0039	0.00628	0.00579368	0.00829272	0.00181022
	3050.68	0.00393	0.00632	0.00580855	0.00831442	0.00188244
	3049.72	0.00396	0.00636	0.00582354	0.00833612	0.00195638
	3048.75	0.00399	0.0064	0.00583867	0.00835781	0.002032
	3047.79	0.00403	0.00645	0.00585393	0.0083795	0.00210933
	3046.82	0.00406	0.00649	0.00586933	0.00840119	0.00218835
	3045.86	0.0041	0.00653	0.00588486	0.00842288	0.00226905
	3044.9	0.00413	0.00658	0.00590051	0.00844455	0.00235143
	3043.93	0.00417	0.00662	0.0059163	0.00846623	0.00243549
	3042.97	0.00421	0.00667	0.00593223	0.00848789	0.00252121
	3042	0.00425	0.00671	0.00594828	0.00850955	0.00260859
	3041.04	0.00428	0.00676	0.00596446	0.00853121	0.00269762
	3040.07	0.00432	0.00681	0.00598077	0.00855285	0.00278828
	3039.11	0.00436	0.00685	0.0059972	0.00857449	0.00288057
	3038.15	0.0044	0.0069	0.00601377	0.00859613	0.00297448
	3037.18	0.00444	0.00695	0.00603046	0.00861775	0.00306999
	3036.22	0.00448	0.007	0.00604727	0.00863937	0.00316709
	3035.25	0.00452	0.00705	0.00606421	0.00866097	0.00326577
	3034.29	0.00457	0.0071	0.00608127	0.00868257	0.003366
	3033.32	0.00461	0.00715	0.00609845	0.00870415	0.00346778
	3032.36	0.00465	0.00721	0.00611575	0.00872573	0.00357109
	3031.4	0.0047	0.00726	0.00613317	0.00874729	0.0036759
	3030.43	0.00474	0.00731	0.00615071	0.00876885	0.00378221
	3029.47	0.00479	0.00737	0.00616836	0.00879039	0.00388999
	3028.5	0.00483	0.00742	0.00618612	0.00881191	0.00399922
	3027.54	0.00488	0.00747	0.006204	0.00883343	0.00410988
	3026.57	0.00492	0.00753	0.00622199	0.00885493	0.00422196
	3025.61	0.00497	0.00759	0.00624008	0.00887642	0.00433542
	3024.65	0.00502	0.00764	0.00625828	0.00889789	0.00445024
	3023.68	0.00506	0.0077	0.00627659	0.00891935	0.0045664
	3022.72	0.00511	0.00776	0.006295	0.00894079	0.00468388
	3021.75	0.00516	0.00781	0.00631351	0.00896221	0.00480265
	3020.79	0.00521	0.00787	0.00633212	0.00898362	0.00492269
	3019.82	0.00526	0.00793	0.00635082	0.00900501	0.00504396
	3018.86	0.00531	0.00799	0.00636962	0.00902638	0.00516644
	3017.9	0.00536	0.00805	0.00638851	0.00904773	0.0052901
	3016.93	0.00541	0.00811	0.00640749	0.00906907	0.00541491
	3015.97	0.00546	0.00817	0.00642656	0.00909038	0.00554084
	3015	0.00551	0.00823	0.00644571	0.00911167	0.00566786
	3014.04	0.00556	0.00829	0.00646495	0.00913295	0.00579594
	3013.07	0.00562	0.00835	0.00648426	0.0091542	0.00592505
	3012.11	0.00567	0.00841	0.00650365	0.00917542	0.00605516
	3011.15	0.00572	0.00847	0.00652312	0.00919663	0.00618622
	3010.18	0.00577	0.00854	0.00654265	0.00921781	0.00631821
	3009.22	0.00583	0.0086	0.00656226	0.00923897	0.00645109
	3008.25	0.00588	0.00866	0.00658193	0.0092601	0.00658483
	3007.29	0.00593	0.00872	0.00660167	0.0092812	0.00671939
	3006.32	0.00599	0.00879	0.00662146	0.00930228	0.00685474
	3005.36	0.00604	0.00885	0.00664132	0.00932333	0.00699083
	3004.4	0.0061	0.00891	0.00666123	0.00934436	0.00712763
	3003.43	0.00615	0.00898	0.00668119	0.00936535	0.00726511
	3002.47	0.00621	0.00904	0.0067012	0.00938632	0.00740322
	3001.5	0.00626	0.00911	0.00672125	0.00940726	0.00754192
	3000.54	0.00632	0.00917	0.00674135	0.00942817	0.00768117
	2999.57	0.00637	0.00924	0.00676149	0.00944904	0.00782094
	2998.61	0.00643	0.0093	0.00678166	0.00946988	0.00796118
	2997.65	0.00648	0.00937	0.00680187	0.0094907	0.00810185
	2996.68	0.00654	0.00943	0.00682211	0.00951147	0.00824292
	2995.72	0.0066	0.0095	0.00684237	0.00953222	0.00838433
	2994.75	0.00665	0.00956	0.00686266	0.00955293	0.00852605
	2993.79	0.00671	0.00963	0.00688297	0.0095736	0.00866803
	2992.82	0.00676	0.00969	0.0069033	0.00959424	0.00881023
	2991.86	0.00682	0.00976	0.00692364	0.00961484	0.0089526
	2990.9	0.00688	0.00982	0.00694399	0.0096354	0.00909511
	2989.93	0.00693	0.00989	0.00696435	0.00965593	0.00923771
	2988.97	0.00699	0.00995	0.00698472	0.00967641	0.00938035
	2988	0.00704	0.01002	0.00700508	0.00969686	0.009523
	2987.04	0.0071	0.01008	0.00702544	0.00971727	0.00966559
	2986.07	0.00716	0.01015	0.0070458	0.00973763	0.0098081
	2985.11	0.00721	0.01021	0.00706615	0.00975795	0.00995047
	2984.15	0.00727	0.01028	0.00708648	0.00977823	0.0100927
	2983.18	0.00732	0.01034	0.0071068	0.00979847	0.0102346
	2982.22	0.00738	0.01041	0.0071271	0.00981866	0.0103763
	2981.25	0.00743	0.01047	0.00714738	0.0098388	0.0105177
	2980.29	0.00749	0.01054	0.00716763	0.0098589	0.0106587
	2979.32	0.00754	0.0106	0.00718785	0.00987895	0.0107993
	2978.36	0.0076	0.01067	0.00720804	0.00989896	0.0109394
	2977.4	0.00765	0.01073	0.00722819	0.00991891	0.011079
	2976.43	0.00771	0.01079	0.0072483	0.00993882	0.0112181
	2975.47	0.00776	0.01086	0.00726837	0.00995868	0.0113566
	2974.5	0.00782	0.01092	0.0072884	0.00997849	0.0114944
	2973.54	0.00787	0.01098	0.00730837	0.00999824	0.0116316
	2972.57	0.00792	0.01105	0.00732829	0.0100179	0.011768
	2971.61	0.00798	0.01111	0.00734816	0.0100376	0.0119037
	2970.65	0.00803	0.01117	0.00736797	0.0100572	0.0120385
	2969.68	0.00808	0.01123	0.00738771	0.0100767	0.0121724
	2968.72	0.00813	0.01129	0.00740739	0.0100962	0.0123054
	2967.75	0.00818	0.01135	0.007427	0.0101156	0.0124375
	2966.79	0.00824	0.01141	0.00744654	0.010135	0.0125686
	2965.83	0.00829	0.01147	0.007466	0.0101543	0.0126986
	2964.86	0.00834	0.01153	0.00748539	0.0101736	0.0128275
	2963.9	0.00839	0.01159	0.00750469	0.0101928	0.0129552
	2962.93	0.00844	0.01165	0.00752391	0.0102119	0.0130818
	2961.97	0.00849	0.01171	0.00754304	0.010231	0.0132071
	2961	0.00853	0.01176	0.00756207	0.01025	0.0133312
	2960.04	0.00858	0.01182	0.00758102	0.0102689	0.013454
	2959.08	0.00863	0.01188	0.00759987	0.0102878	0.0135754
	2958.11	0.00868	0.01193	0.00761862	0.0103066	0.0136954
	2957.15	0.00872	0.01199	0.00763726	0.0103254	0.0138139
	2956.18	0.00877	0.01204	0.0076558	0.0103441	0.013931
	2955.22	0.00882	0.0121	0.00767423	0.0103627	0.0140465
	2954.25	0.00886	0.01215	0.00769255	0.0103812	0.0141605
	2953.29	0.0089	0.0122	0.00771076	0.0103997	0.0142728
	2952.33	0.00895	0.01225	0.00772885	0.0104181	0.0143836
	2951.36	0.00899	0.01231	0.00774682	0.0104365	0.0144926
	2950.4	0.00903	0.01236	0.00776467	0.0104547	0.0145999
	2949.43	0.00908	0.01241	0.0077824	0.0104729	0.0147054
	2948.47	0.00912	0.01246	0.00779999	0.0104911	0.0148092
	2947.5	0.00916	0.0125	0.00781746	0.0105091	0.0149111
	2946.54	0.0092	0.01255	0.0078348	0.0105271	0.0150111
	2945.58	0.00924	0.0126	0.007852	0.010545	0.0151093
	2944.61	0.00927	0.01265	0.00786906	0.0105628	0.0152054
	2943.65	0.00931	0.01269	0.00788599	0.0105806	0.0152997
	2942.68	0.00935	0.01274	0.00790277	0.0105982	0.0153919
	2941.72	0.00939	0.01278	0.00791941	0.0106158	0.015482
	2940.75	0.00942	0.01282	0.00793591	0.0106333	0.0155701
	2939.79	0.00946	0.01287	0.00795226	0.0106508	0.0156561
	2938.83	0.00949	0.01291	0.00796845	0.0106681	0.0157399
	2937.86	0.00952	0.01295	0.0079845	0.0106854	0.0158216
	2936.9	0.00956	0.01299	0.00800039	0.0107025	0.0159011
	2935.93	0.00959	0.01303	0.00801613	0.0107196	0.0159783
	2934.97	0.00962	0.01307	0.00803171	0.0107367	0.0160533
	2934	0.00965	0.0131	0.00804713	0.0107536	0.0161261
	2933.04	0.00968	0.01314	0.00806239	0.0107704	0.0161965
	2932.08	0.00971	0.01318	0.00807748	0.0107872	0.0162646
	2931.11	0.00973	0.01321	0.00809242	0.0108038	0.0163304
	2930.15	0.00976	0.01324	0.00810718	0.0108204	0.0163938
	2929.18	0.00978	0.01328	0.00812178	0.0108369	0.0164547
	2928.22	0.00981	0.01331	0.00813622	0.0108533	0.0165133
	2927.25	0.00983	0.01334	0.00815048	0.0108696	0.0165695
	2926.29	0.00986	0.01337	0.00816457	0.0108858	0.0166231
	2925.33	0.00988	0.0134	0.00817849	0.010902	0.0166743
	2924.36	0.0099	0.01343	0.00819223	0.010918	0.0167231
	2923.4	0.00992	0.01346	0.0082058	0.0109339	0.0167693
	2922.43	0.00994	0.01348	0.0082192	0.0109498	0.016813
	2921.47	0.00996	0.01351	0.00823242	0.0109655	0.0168541
	2920.5	0.00998	0.01353	0.00824546	0.0109811	0.0168927
	2919.54	0.00999	0.01356	0.00825832	0.0109967	0.0169287
	2918.58	0.01001	0.01358	0.008271	0.0110121	0.0169622
	2917.61	0.01003	0.0136	0.00828351	0.0110275	0.0169931
	2916.65	0.01004	0.01362	0.00829583	0.0110428	0.0170213
	2915.68	0.01005	0.01364	0.00830798	0.0110579	0.017047
	2914.72	0.01007	0.01366	0.00831994	0.011073	0.0170701
	2913.75	0.01008	0.01368	0.00833172	0.0110879	0.0170905
	2912.79	0.01009	0.01369	0.00834331	0.0111028	0.0171083
	2911.83	0.0101	0.01371	0.00835473	0.0111175	0.0171235
	2910.86	0.01011	0.01372	0.00836596	0.0111322	0.0171361
	2909.9	0.01011	0.01374	0.00837701	0.0111467	0.017146
	2908.93	0.01012	0.01375	0.00838787	0.0111611	0.0171533
	2907.97	0.01013	0.01376	0.00839855	0.0111755	0.017158
	2907	0.01013	0.01377	0.00840905	0.0111897	0.01716
	2906.04	0.01013	0.01378	0.00841936	0.0112038	0.0171594
	2905.08	0.01014	0.01379	0.0084295	0.0112178	0.0171561
	2904.11	0.01014	0.0138	0.00843944	0.0112317	0.0171503
	2903.15	0.01014	0.01381	0.00844921	0.0112455	0.0171418
	2902.18	0.01014	0.01381	0.00845879	0.0112592	0.0171307
	2901.22	0.01014	0.01382	0.00846819	0.0112728	0.0171169
	2900.25	0.01014	0.01382	0.00847741	0.0112863	0.0171006
	2899.29	0.01014	0.01382	0.00848645	0.0112996	0.0170817
	2898.33	0.01013	0.01382	0.00849531	0.0113129	0.0170602
	2897.36	0.01013	0.01382	0.00850398	0.011326	0.0170362
	2896.4	0.01012	0.01382	0.00851248	0.011339	0.0170095
	2895.43	0.01012	0.01382	0.0085208	0.0113519	0.0169803
	2894.47	0.01011	0.01382	0.00852894	0.0113647	0.0169486
	2893.51	0.0101	0.01382	0.0085369	0.0113774	0.0169144
	2892.54	0.01009	0.01381	0.00854469	0.01139	0.0168777
	2891.58	0.01009	0.01381	0.0085523	0.0114025	0.0168384
	2890.61	0.01007	0.0138	0.00855974	0.0114148	0.0167967
	2889.65	0.01006	0.0138	0.008567	0.011427	0.0167526
	2888.68	0.01005	0.01379	0.00857409	0.0114392	0.016706
	2887.72	0.01004	0.01378	0.00858101	0.0114512	0.016657
	2886.76	0.01002	0.01377	0.00858776	0.011463	0.0166056
	2885.79	0.01001	0.01376	0.00859434	0.0114748	0.0165519
	2884.83	0.00999	0.01375	0.00860076	0.0114865	0.0164958
	2883.86	0.00998	0.01374	0.008607	0.011498	0.0164374
	2882.9	0.00996	0.01372	0.00861309	0.0115094	0.0163766
	2881.93	0.00994	0.01371	0.00861901	0.0115207	0.0163137
	2880.97	0.00992	0.01369	0.00862477	0.0115319	0.0162484
	2880.01	0.00991	0.01368	0.00863036	0.011543	0.016181
	2879.04	0.00989	0.01366	0.0086358	0.0115539	0.0161113
	2878.08	0.00986	0.01364	0.00864109	0.0115648	0.0160395
	2877.11	0.00984	0.01362	0.00864622	0.0115755	0.0159656
	2876.15	0.00982	0.0136	0.00865119	0.0115861	0.0158895
	2875.18	0.0098	0.01358	0.00865601	0.0115966	0.0158114
	2874.22	0.00977	0.01356	0.00866069	0.011607	0.0157312
	2873.26	0.00975	0.01354	0.00866521	0.0116172	0.0156491
	2872.29	0.00972	0.01352	0.00866959	0.0116273	0.0155649
	2871.33	0.0097	0.0135	0.00867382	0.0116373	0.0154788
	2870.36	0.00967	0.01347	0.00867792	0.0116472	0.0153908
	2869.4	0.00964	0.01345	0.00868187	0.011657	0.015301
	2868.43	0.00962	0.01342	0.00868568	0.0116667	0.0152093
	2867.47	0.00959	0.0134	0.00868936	0.0116762	0.0151158
	2866.51	0.00956	0.01337	0.0086929	0.0116856	0.0150205
	2865.54	0.00953	0.01334	0.00869631	0.011695	0.0149235
	2864.58	0.0095	0.01331	0.00869959	0.0117041	0.0148249
	2863.61	0.00947	0.01328	0.00870275	0.0117132	0.0147245
	2862.65	0.00944	0.01325	0.00870577	0.0117222	0.0146226
	2861.68	0.0094	0.01322	0.00870868	0.011731	0.0145191
	2860.72	0.00937	0.01319	0.00871146	0.0117397	0.0144141
	2859.76	0.00934	0.01316	0.00871413	0.0117483	0.0143076
	2858.79	0.0093	0.01313	0.00871667	0.0117568	0.0141996
	2857.83	0.00927	0.0131	0.00871911	0.0117652	0.0140902
	2856.86	0.00924	0.01306	0.00872143	0.0117735	0.0139794
	2855.9	0.0092	0.01303	0.00872364	0.0117816	0.0138674
	2854.93	0.00916	0.013	0.00872575	0.0117897	0.013754
	2853.97	0.00913	0.01296	0.00872775	0.0117976	0.0136394
	2853.01	0.00909	0.01293	0.00872965	0.0118054	0.0135236
	2852.04	0.00906	0.01289	0.00873145	0.0118131	0.0134067
	2851.08	0.00902	0.01285	0.00873315	0.0118206	0.0132886
	2850.11	0.00898	0.01282	0.00873476	0.0118281	0.0131695
	2849.15	0.00894	0.01278	0.00873627	0.0118355	0.0130493
	2848.18	0.0089	0.01274	0.0087377	0.0118427	0.0129282
	2847.22	0.00887	0.0127	0.00873904	0.0118498	0.0128061
	2846.26	0.00883	0.01266	0.00874029	0.0118569	0.0126832
	2845.29	0.00879	0.01262	0.00874146	0.0118638	0.0125594
	2844.33	0.00875	0.01259	0.00874255	0.0118706	0.0124348
	2843.36	0.00871	0.01255	0.00874356	0.0118773	0.0123094
	2842.4	0.00867	0.01251	0.0087445	0.0118839	0.0121833
	2841.43	0.00863	0.01246	0.00874537	0.0118903	0.0120566
	2840.47	0.00859	0.01242	0.00874616	0.0118967	0.0119292
	2839.51	0.00855	0.01238	0.00874689	0.011903	0.0118013
	2838.54	0.00851	0.01234	0.00874756	0.0119091	0.0116728
	2837.58	0.00846	0.0123	0.00874816	0.0119152	0.0115439
	2836.61	0.00842	0.01226	0.0087487	0.0119212	0.0114145
	2835.65	0.00838	0.01221	0.00874918	0.011927	0.0112847
	2834.68	0.00834	0.01217	0.00874961	0.0119328	0.0111545
	2833.72	0.0083	0.01213	0.00874999	0.0119384	0.0110241
	2832.76	0.00826	0.01209	0.00875032	0.011944	0.0108933
	2831.79	0.00821	0.01204	0.0087506	0.0119494	0.0107624
	2830.83	0.00817	0.012	0.00875083	0.0119548	0.0106313
	2829.86	0.00813	0.01196	0.00875103	0.0119601	0.0105
	2828.9	0.00809	0.01191	0.00875118	0.0119652	0.0103687
	2827.93	0.00805	0.01187	0.0087513	0.0119703	0.0102373
	2826.97	0.008	0.01183	0.00875138	0.0119753	0.0101059
	2826.01	0.00796	0.01178	0.00875142	0.0119801	0.00997451
	2825.04	0.00792	0.01174	0.00875144	0.0119849	0.00984324
	2824.08	0.00788	0.01169	0.00875143	0.0119896	0.00971208
	2823.11	0.00784	0.01165	0.00875139	0.0119942	0.00958109
	2822.15	0.00779	0.0116	0.00875133	0.0119987	0.0094503
	2821.18	0.00775	0.01156	0.00875125	0.0120032	0.00931976
	2820.22	0.00771	0.01152	0.00875115	0.0120075	0.00918951
	2819.26	0.00767	0.01147	0.00875103	0.0120118	0.00905958
	2818.29	0.00763	0.01143	0.0087509	0.0120159	0.00893003
	2817.33	0.00758	0.01138	0.00875075	0.01202	0.00880087
	2816.36	0.00754	0.01134	0.0087506	0.012024	0.00867217
	2815.4	0.0075	0.0113	0.00875044	0.012028	0.00854394
	2814.44	0.00746	0.01125	0.00875027	0.0120318	0.00841624
	2813.47	0.00742	0.01121	0.0087501	0.0120356	0.0082891
	2812.51	0.00738	0.01116	0.00874992	0.0120392	0.00816255
	2811.54	0.00734	0.01112	0.00874975	0.0120429	0.00803663
	2810.58	0.0073	0.01108	0.00874958	0.0120464	0.00791138
	2809.61	0.00726	0.01103	0.00874941	0.0120498	0.00778683
	2808.65	0.00722	0.01099	0.00874925	0.0120532	0.00766302
	2807.69	0.00718	0.01095	0.0087491	0.0120565	0.00753997
	2806.72	0.00714	0.0109	0.00874896	0.0120598	0.00741773
	2805.76	0.0071	0.01086	0.00874883	0.012063	0.00729633
	2804.79	0.00706	0.01082	0.00874871	0.0120661	0.00717579
	2803.83	0.00702	0.01077	0.00874861	0.0120691	0.00705615
	2802.86	0.00698	0.01073	0.00874853	0.0120721	0.00693744
	2801.9	0.00695	0.01069	0.00874846	0.012075	0.00681969
	2800.94	0.00691	0.01065	0.00874842	0.0120778	0.00670293
	2799.97	0.00687	0.01061	0.00874839	0.0120806	0.00658719
	2799.01	0.00683	0.01057	0.00874839	0.0120833	0.00647249
	2798.04	0.0068	0.01052	0.00874842	0.012086	0.00635886
	2797.08	0.00676	0.01048	0.00874847	0.0120886	0.00624634
	2796.11	0.00673	0.01044	0.00874855	0.0120911	0.00613493
	2795.15	0.00669	0.0104	0.00874866	0.0120936	0.00602468
	2794.19	0.00666	0.01036	0.0087488	0.0120961	0.0059156
	2793.22	0.00662	0.01032	0.00874897	0.0120984	0.00580772
	2792.26	0.00659	0.01028	0.00874918	0.0121008	0.00570106
	2791.29	0.00655	0.01025	0.00874942	0.0121031	0.00559564
	2790.33	0.00652	0.01021	0.0087497	0.0121053	0.00549148
	2789.36	0.00649	0.01017	0.00875001	0.0121075	0.00538861
	2788.4	0.00645	0.01013	0.00875036	0.0121096	0.00528704
	2787.44	0.00642	0.01009	0.00875075	0.0121117	0.00518679
	2786.47	0.00639	0.01006	0.00875118	0.0121138	0.00508788
	2785.51	0.00636	0.01002	0.00875165	0.0121158	0.00499032
	2784.54	0.00633	0.00998	0.00875216	0.0121177	0.00489415
	2783.58	0.0063	0.00995	0.00875272	0.0121196	0.00479936
	2782.61	0.00627	0.00991	0.00875332	0.0121215	0.00470597
	2781.65	0.00624	0.00988	0.00875396	0.0121234	0.004614
	2780.69	0.00621	0.00984	0.00875465	0.0121252	0.00452347
	2779.72	0.00618	0.00981	0.00875539	0.0121269	0.00443437
	2778.76	0.00615	0.00977	0.00875617	0.0121287	0.00434674
	2777.79	0.00613	0.00974	0.008757	0.0121304	0.00426056
	2776.83	0.0061	0.00971	0.00875787	0.012132	0.00417587
	2775.86	0.00607	0.00967	0.0087588	0.0121337	0.00409266
	2774.9	0.00605	0.00964	0.00875977	0.0121353	0.00401094
	2773.94	0.00602	0.00961	0.00876079	0.0121369	0.00393073
	2772.97	0.006	0.00958	0.00876186	0.0121384	0.00385202
	2772.01	0.00597	0.00955	0.00876299	0.0121399	0.00377483
	2771.04	0.00595	0.00952	0.00876416	0.0121414	0.00369916
	2770.08	0.00593	0.00949	0.00876538	0.0121429	0.00362501
	2769.11	0.0059	0.00946	0.00876665	0.0121444	0.00355239
	2768.15	0.00588	0.00943	0.00876797	0.0121458	0.0034813
	2767.19	0.00586	0.0094	0.00876934	0.0121472	0.00341174
	2766.22	0.00584	0.00937	0.00877077	0.0121486	0.00334372
	2765.26	0.00582	0.00934	0.00877224	0.0121499	0.00327723
	2764.29	0.0058	0.00932	0.00877377	0.0121513	0.00321228
	2763.33	0.00578	0.00929	0.00877534	0.0121526	0.00314886
	2762.36	0.00576	0.00926	0.00877697	0.0121539	0.00308697
	2761.4	0.00574	0.00924	0.00877864	0.0121552	0.00302661
	2760.44	0.00572	0.00921	0.00878037	0.0121565	0.00296778
	2759.47	0.00571	0.00919	0.00878214	0.0121578	0.00291047
	2758.51	0.00569	0.00916	0.00878397	0.012159	0.00285468
	2757.54	0.00567	0.00914	0.00878584	0.0121602	0.0028004
	2756.58	0.00566	0.00912	0.00878777	0.0121615	0.00274763
	2755.61	0.00564	0.00909	0.00878974	0.0121627	0.00269636
	2754.65	0.00563	0.00907	0.00879175	0.0121639	0.00264658
	2753.69	0.00561	0.00905	0.00879382	0.0121651	0.00259829
	2752.72	0.0056	0.00903	0.00879593	0.0121663	0.00255148
	2751.76	0.00558	0.00901	0.00879809	0.0121674	0.00250613
	2750.79	0.00557	0.00899	0.00880029	0.0121686	0.00246224
	2749.83	0.00556	0.00897	0.00880254	0.0121698	0.0024198
	2748.86	0.00555	0.00895	0.00880483	0.0121709	0.0023788
	2747.9	0.00554	0.00893	0.00880717	0.0121721	0.00233922
	2746.94	0.00552	0.00891	0.00880955	0.0121732	0.00230105
	2745.97	0.00551	0.00889	0.00881197	0.0121743	0.00226429
	2745.01	0.0055	0.00887	0.00881443	0.0121755	0.00222891
	2744.04	0.0055	0.00886	0.00881693	0.0121766	0.0021949
	2743.08	0.00549	0.00884	0.00881947	0.0121777	0.00216225
	2742.11	0.00548	0.00882	0.00882204	0.0121788	0.00213094
	2741.15	0.00547	0.00881	0.00882466	0.01218	0.00210097
	2740.19	0.00546	0.00879	0.00882731	0.0121811	0.0020723
	2739.22	0.00546	0.00878	0.00882999	0.0121822	0.00204493
	2738.26	0.00545	0.00876	0.00883271	0.0121833	0.00201884
	2737.29	0.00544	0.00875	0.00883546	0.0121844	0.00199401
	2736.33	0.00544	0.00873	0.00883825	0.0121855	0.00197042
	2735.37	0.00543	0.00872	0.00884106	0.0121866	0.00194806
	2734.4	0.00543	0.00871	0.0088439	0.0121877	0.00192691
	2733.44	0.00542	0.00869	0.00884677	0.0121888	0.00190694
	2732.47	0.00542	0.00868	0.00884967	0.0121899	0.00188815
	2731.51	0.00541	0.00867	0.00885259	0.012191	0.0018705
	2730.54	0.00541	0.00866	0.00885554	0.0121921	0.00185399
	2729.58	0.00541	0.00865	0.00885851	0.0121932	0.00183858
	2728.62	0.00541	0.00864	0.0088615	0.0121943	0.00182426
	2727.65	0.0054	0.00863	0.00886451	0.0121954	0.00181101
	2726.69	0.0054	0.00862	0.00886753	0.0121965	0.0017988
	2725.72	0.0054	0.00861	0.00887058	0.0121976	0.00178762
	2724.76	0.0054	0.0086	0.00887364	0.0121987	0.00177744
	2723.79	0.0054	0.00859	0.00887671	0.0121998	0.00176824
	2722.83	0.0054	0.00858	0.0088798	0.0122008	0.00176001
	2721.87	0.0054	0.00857	0.0088829	0.0122019	0.00175271
	2720.9	0.0054	0.00856	0.00888601	0.012203	0.00174632
	2719.94	0.0054	0.00856	0.00888913	0.0122041	0.00174083
	2718.97	0.0054	0.00855	0.00889225	0.0122052	0.0017362
	2718.01	0.0054	0.00854	0.00889538	0.0122063	0.00173242
	2717.04	0.0054	0.00854	0.00889851	0.0122073	0.00172946
	2716.08	0.0054	0.00853	0.00890165	0.0122084	0.0017273
	2715.12	0.00541	0.00852	0.00890478	0.0122095	0.00172592
	2714.15	0.00541	0.00852	0.00890791	0.0122106	0.00172529
	2713.19	0.00541	0.00851	0.00891104	0.0122116	0.00172538
	2712.22	0.00541	0.00851	0.00891417	0.0122127	0.00172619
	2711.26	0.00542	0.0085	0.00891729	0.0122137	0.00172767
	2710.29	0.00542	0.0085	0.0089204	0.0122148	0.00172982
	2709.33	0.00542	0.00849	0.0089235	0.0122158	0.0017326
	2708.37	0.00543	0.00849	0.0089266	0.0122168	0.00173599
	2707.4	0.00543	0.00849	0.00892967	0.0122179	0.00173996
	2706.44	0.00544	0.00848	0.00893274	0.0122189	0.00174451
	2705.47	0.00544	0.00848	0.00893579	0.0122199	0.00174959
	2704.51	0.00545	0.00848	0.00893882	0.0122209	0.00175519
	2703.54	0.00545	0.00847	0.00894183	0.0122219	0.00176128
	2702.58	0.00546	0.00847	0.00894482	0.0122229	0.00176785
	2701.62	0.00546	0.00847	0.00894779	0.0122239	0.00177486
	2700.65	0.00547	0.00846	0.00895074	0.0122248	0.0017823
	2699.69	0.00547	0.00846	0.00895366	0.0122258	0.00179014
	2698.72	0.00548	0.00846	0.00895655	0.0122267	0.00179835
	2697.76	0.00548	0.00846	0.00895942	0.0122276	0.00180693
	2696.79	0.00549	0.00846	0.00896225	0.0122286	0.00181584
	2695.83	0.00549	0.00846	0.00896505	0.0122295	0.00182506
	2694.87	0.0055	0.00845	0.00896782	0.0122303	0.00183457
	2693.9	0.00551	0.00845	0.00897056	0.0122312	0.00184435
	2692.94	0.00551	0.00845	0.00897325	0.0122321	0.00185438
	2691.97	0.00552	0.00845	0.00897591	0.0122329	0.00186463
	2691.01	0.00553	0.00845	0.00897853	0.0122337	0.00187509
	2690.04	0.00553	0.00845	0.00898111	0.0122345	0.00188573
	2689.08	0.00554	0.00845	0.00898365	0.0122353	0.00189654
	2688.12	0.00555	0.00845	0.00898614	0.012236	0.00190749
	2687.15	0.00555	0.00845	0.00898859	0.0122368	0.00191856
	2686.19	0.00556	0.00845	0.00899099	0.0122375	0.00192974
	2685.22	0.00557	0.00845	0.00899334	0.0122382	0.00194099
	2684.26	0.00557	0.00845	0.00899564	0.0122388	0.00195232
	2683.29	0.00558	0.00845	0.00899789	0.0122395	0.00196369
	2682.33	0.00559	0.00845	0.00900009	0.0122401	0.00197509
	2681.37	0.00559	0.00845	0.00900224	0.0122407	0.0019865
	2680.4	0.0056	0.00845	0.00900433	0.0122413	0.0019979
	2679.44	0.00561	0.00845	0.00900636	0.0122418	0.00200927
	2678.47	0.00561	0.00845	0.00900834	0.0122423	0.0020206
	2677.51	0.00562	0.00845	0.00901025	0.0122428	0.00203188
	2676.54	0.00563	0.00845	0.00901211	0.0122432	0.00204308
	2675.58	0.00563	0.00845	0.00901391	0.0122437	0.00205418
	2674.62	0.00564	0.00845	0.00901564	0.012244	0.00206518
	2673.65	0.00565	0.00845	0.00901732	0.0122444	0.00207606
	2672.69	0.00565	0.00845	0.00901892	0.0122447	0.00208681
	2671.72	0.00566	0.00845	0.00902046	0.012245	0.0020974
	2670.76	0.00567	0.00845	0.00902194	0.0122453	0.00210783
	2669.79	0.00567	0.00845	0.00902335	0.0122455	0.00211807
	2668.83	0.00568	0.00845	0.00902469	0.0122457	0.00212813
	2667.87	0.00568	0.00845	0.00902596	0.0122458	0.00213799
	2666.9	0.00569	0.00846	0.00902716	0.0122459	0.00214763
	2665.94	0.0057	0.00846	0.00902829	0.012246	0.00215704
	2664.97	0.0057	0.00846	0.00902935	0.012246	0.00216621
	2664.01	0.00571	0.00846	0.00903033	0.012246	0.00217513
	2663.04	0.00571	0.00846	0.00903124	0.0122459	0.00218379
	2662.08	0.00572	0.00846	0.00903208	0.0122458	0.00219218
	2661.12	0.00572	0.00846	0.00903284	0.0122457	0.00220029
	2660.15	0.00573	0.00846	0.00903353	0.0122455	0.00220812
	2659.19	0.00573	0.00846	0.00903414	0.0122453	0.00221564
	2658.22	0.00574	0.00846	0.00903468	0.012245	0.00222285
	2657.26	0.00574	0.00846	0.00903514	0.0122447	0.00222976
	2656.3	0.00575	0.00846	0.00903552	0.0122444	0.00223634
	2655.33	0.00575	0.00846	0.00903582	0.012244	0.00224259
	2654.37	0.00576	0.00846	0.00903604	0.0122435	0.0022485
	2653.4	0.00576	0.00846	0.00903619	0.012243	0.00225408
	2652.44	0.00577	0.00846	0.00903626	0.0122425	0.00225931
	2651.47	0.00577	0.00846	0.00903624	0.0122419	0.00226418
	2650.51	0.00578	0.00846	0.00903615	0.0122413	0.0022687
	2649.55	0.00578	0.00846	0.00903598	0.0122406	0.00227285
	2648.58	0.00578	0.00846	0.00903573	0.0122399	0.00227665
	2647.62	0.00579	0.00846	0.0090354	0.0122391	0.00228007
	2646.65	0.00579	0.00846	0.00903499	0.0122383	0.00228312
	2645.69	0.00579	0.00846	0.00903449	0.0122374	0.00228579
	2644.72	0.0058	0.00846	0.00903392	0.0122364	0.00228809
	2643.76	0.0058	0.00846	0.00903327	0.0122355	0.00229001
	2642.8	0.0058	0.00845	0.00903254	0.0122344	0.00229154
	2641.83	0.0058	0.00845	0.00903173	0.0122334	0.0022927
	2640.87	0.00581	0.00845	0.00903083	0.0122322	0.00229347
	2639.9	0.00581	0.00845	0.00902986	0.012231	0.00229386
	2638.94	0.00581	0.00845	0.00902881	0.0122298	0.00229387
	2637.97	0.00581	0.00845	0.00902768	0.0122285	0.0022935
	2637.01	0.00581	0.00845	0.00902647	0.0122272	0.00229275
	2636.05	0.00581	0.00845	0.00902519	0.0122258	0.00229161
	2635.08	0.00582	0.00845	0.00902382	0.0122243	0.0022901
	2634.12	0.00582	0.00844	0.00902238	0.0122228	0.00228821
	2633.15	0.00582	0.00844	0.00902086	0.0122213	0.00228595
	2632.19	0.00582	0.00844	0.00901926	0.0122197	0.00228332
	2631.22	0.00582	0.00844	0.00901759	0.012218	0.00228032
	2630.26	0.00582	0.00844	0.00901585	0.0122163	0.00227695
	2629.3	0.00582	0.00843	0.00901402	0.0122146	0.00227322
	2628.33	0.00582	0.00843	0.00901213	0.0122127	0.00226914
	2627.37	0.00582	0.00843	0.00901016	0.0122109	0.0022647
	2626.4	0.00582	0.00843	0.00900812	0.012209	0.00225991
	2625.44	0.00582	0.00843	0.00900601	0.012207	0.00225478
	2624.47	0.00582	0.00842	0.00900382	0.012205	0.00224932
	2623.51	0.00582	0.00842	0.00900157	0.0122029	0.00224352
	2622.55	0.00582	0.00842	0.00899925	0.0122008	0.00223739
	2621.58	0.00581	0.00842	0.00899685	0.0121987	0.00223094
	2620.62	0.00581	0.00841	0.0089944	0.0121964	0.00222418
	2619.65	0.00581	0.00841	0.00899187	0.0121942	0.0022171
	2618.69	0.00581	0.00841	0.00898928	0.0121919	0.00220973
	2617.72	0.00581	0.00841	0.00898663	0.0121895	0.00220206
	2616.76	0.00581	0.0084	0.00898391	0.0121871	0.00219411
	2615.8	0.00581	0.0084	0.00898114	0.0121846	0.00218587
	2614.83	0.0058	0.0084	0.0089783	0.0121821	0.00217736
	2613.87	0.0058	0.00839	0.0089754	0.0121796	0.00216859
	2612.9	0.0058	0.00839	0.00897245	0.012177	0.00215956
	2611.94	0.0058	0.00839	0.00896943	0.0121743	0.00215028
	2610.97	0.00579	0.00838	0.00896637	0.0121717	0.00214076
	2610.01	0.00579	0.00838	0.00896324	0.0121689	0.00213101
	2609.05	0.00579	0.00838	0.00896007	0.0121662	0.00212103
	2608.08	0.00578	0.00837	0.00895684	0.0121633	0.00211084
	2607.12	0.00578	0.00837	0.00895357	0.0121605	0.00210044
	2606.15	0.00578	0.00837	0.00895024	0.0121576	0.00208985
	2605.19	0.00577	0.00836	0.00894687	0.0121547	0.00207907
	2604.22	0.00577	0.00836	0.00894345	0.0121517	0.00206811
	2603.26	0.00577	0.00836	0.00893999	0.0121487	0.00205699
	2602.3	0.00576	0.00835	0.00893649	0.0121456	0.0020457
	2601.33	0.00576	0.00835	0.00893294	0.0121425	0.00203426
	2600.37	0.00575	0.00834	0.00892936	0.0121394	0.00202268
	2599.4	0.00575	0.00834	0.00892574	0.0121362	0.00201097
	2598.44	0.00575	0.00834	0.00892208	0.012133	0.00199914
	2597.47	0.00574	0.00833	0.00891838	0.0121298	0.00198719
	2596.51	0.00574	0.00833	0.00891466	0.0121265	0.00197515
	2595.55	0.00573	0.00833	0.0089109	0.0121232	0.00196301
	2594.58	0.00573	0.00832	0.00890712	0.0121199	0.00195078
	2593.62	0.00572	0.00832	0.0089033	0.0121165	0.00193849
	2592.65	0.00572	0.00831	0.00889946	0.0121132	0.00192613
	2591.69	0.00571	0.00831	0.0088956	0.0121097	0.00191372
	2590.72	0.00571	0.00831	0.00889171	0.0121063	0.00190126
	2589.76	0.00571	0.0083	0.0088878	0.0121028	0.00188876
	2588.8	0.0057	0.0083	0.00888387	0.0120994	0.00187625
	2587.83	0.0057	0.00829	0.00887992	0.0120958	0.00186371
	2586.87	0.00569	0.00829	0.00887596	0.0120923	0.00185117
	2585.9	0.00569	0.00829	0.00887199	0.0120887	0.00183864
	2584.94	0.00568	0.00828	0.008868	0.0120852	0.00182611
	2583.97	0.00567	0.00828	0.008864	0.0120816	0.00181361
	2583.01	0.00567	0.00828	0.00886	0.012078	0.00180114
	2582.05	0.00566	0.00827	0.00885598	0.0120743	0.00178871
	2581.08	0.00566	0.00827	0.00885197	0.0120707	0.00177633
	2580.12	0.00565	0.00826	0.00884795	0.012067	0.00176401
	2579.15	0.00565	0.00826	0.00884392	0.0120633	0.00175175
	2578.19	0.00564	0.00826	0.0088399	0.0120596	0.00173957
	2577.23	0.00564	0.00825	0.00883588	0.0120559	0.00172747
	2576.26	0.00563	0.00825	0.00883186	0.0120522	0.00171547
	2575.3	0.00563	0.00825	0.00882785	0.0120485	0.00170357
	2574.33	0.00562	0.00824	0.00882385	0.0120448	0.00169177
	2573.37	0.00562	0.00824	0.00881986	0.012041	0.00168009
	2572.4	0.00561	0.00824	0.00881587	0.0120373	0.00166854
	2571.44	0.00561	0.00823	0.0088119	0.0120335	0.00165712
	2570.48	0.0056	0.00823	0.00880795	0.0120298	0.00164583
	2569.51	0.0056	0.00823	0.00880401	0.012026	0.0016347
	2568.55	0.00559	0.00822	0.00880009	0.0120223	0.00162372
	2567.58	0.00559	0.00822	0.00879618	0.0120185	0.0016129
	2566.62	0.00558	0.00822	0.0087923	0.0120147	0.00160224
	2565.65	0.00558	0.00821	0.00878845	0.012011	0.00159176
	2564.69	0.00557	0.00821	0.00878461	0.0120072	0.00158146
	2563.73	0.00557	0.00821	0.0087808	0.0120034	0.00157135
	2562.76	0.00556	0.0082	0.00877702	0.0119997	0.00156143
	2561.8	0.00556	0.0082	0.00877327	0.0119959	0.00155171
	2560.83	0.00555	0.0082	0.00876955	0.0119922	0.00154219
	2559.87	0.00555	0.0082	0.00876587	0.0119884	0.00153289
	2558.9	0.00554	0.00819	0.00876221	0.0119847	0.00152379
	2557.94	0.00554	0.00819	0.0087586	0.011981	0.00151492
	2556.98	0.00553	0.00819	0.00875502	0.0119773	0.00150626
	2556.01	0.00553	0.00819	0.00875147	0.0119736	0.00149784
	2555.05	0.00552	0.00819	0.00874797	0.0119699	0.00148965
	2554.08	0.00552	0.00818	0.00874451	0.0119662	0.0014817
	2553.12	0.00551	0.00818	0.00874109	0.0119625	0.00147398
	2552.15	0.00551	0.00818	0.00873772	0.0119588	0.00146651
	2551.19	0.0055	0.00818	0.00873439	0.0119552	0.00145929
	2550.23	0.0055	0.00818	0.0087311	0.0119516	0.00145232
	2549.26	0.0055	0.00817	0.00872787	0.0119479	0.00144559
	2548.3	0.00549	0.00817	0.00872468	0.0119443	0.00143913
	2547.33	0.00549	0.00817	0.00872154	0.0119407	0.00143292
	2546.37	0.00548	0.00817	0.00871846	0.0119372	0.00142698
	2545.4	0.00548	0.00817	0.00871543	0.0119336	0.00142129
	2544.44	0.00548	0.00817	0.00871245	0.01193	0.00141587
	2543.48	0.00547	0.00817	0.00870952	0.0119265	0.00141071
	2542.51	0.00547	0.00817	0.00870665	0.011923	0.00140582
	2541.55	0.00547	0.00817	0.00870384	0.0119195	0.0014012
	2540.58	0.00546	0.00816	0.00870108	0.011916	0.00139685
	2539.62	0.00546	0.00816	0.00869838	0.0119126	0.00139276
	2538.65	0.00546	0.00816	0.00869575	0.0119092	0.00138894
	2537.69	0.00546	0.00816	0.00869317	0.0119057	0.00138539
	2536.73	0.00545	0.00816	0.00869065	0.0119023	0.00138211
	2535.76	0.00545	0.00816	0.00868819	0.0118989	0.0013791
	2534.8	0.00545	0.00816	0.0086858	0.0118956	0.00137636
	2533.83	0.00544	0.00816	0.00868346	0.0118922	0.00137388
	2532.87	0.00544	0.00816	0.0086812	0.0118889	0.00137167
	2531.9	0.00544	0.00816	0.00867899	0.0118856	0.00136973
	2530.94	0.00544	0.00816	0.00867685	0.0118823	0.00136804
	2529.98	0.00544	0.00816	0.00867477	0.0118791	0.00136662
	2529.01	0.00543	0.00817	0.00867276	0.0118758	0.00136546
	2528.05	0.00543	0.00817	0.00867082	0.0118726	0.00136455
	2527.08	0.00543	0.00817	0.00866894	0.0118693	0.00136391
	2526.12	0.00543	0.00817	0.00866713	0.0118662	0.00136351
	2525.15	0.00543	0.00817	0.00866538	0.011863	0.00136336
	2524.19	0.00543	0.00817	0.0086637	0.0118598	0.00136347
	2523.23	0.00543	0.00817	0.00866209	0.0118567	0.00136381
	2522.26	0.00542	0.00817	0.00866054	0.0118535	0.0013644
	2521.3	0.00542	0.00817	0.00865906	0.0118504	0.00136522
	2520.33	0.00542	0.00818	0.00865765	0.0118473	0.00136628
	2519.37	0.00542	0.00818	0.0086563	0.0118442	0.00136757
	2518.4	0.00542	0.00818	0.00865502	0.0118411	0.00136909
	2517.44	0.00542	0.00818	0.00865381	0.0118381	0.00137083
	2516.48	0.00542	0.00818	0.00865267	0.011835	0.00137279
	2515.51	0.00542	0.00819	0.00865159	0.011832	0.00137496
	2514.55	0.00542	0.00819	0.00865058	0.0118289	0.00137734
	2513.58	0.00542	0.00819	0.00864963	0.0118259	0.00137993
	2512.62	0.00542	0.00819	0.00864875	0.0118229	0.00138272
	2511.65	0.00542	0.00819	0.00864793	0.0118199	0.0013857
	2510.69	0.00542	0.0082	0.00864718	0.0118169	0.00138887
	2509.73	0.00542	0.0082	0.00864649	0.0118139	0.00139223
	2508.76	0.00542	0.0082	0.00864587	0.0118109	0.00139577
	2507.8	0.00542	0.00821	0.0086453	0.0118079	0.00139949
	2506.83	0.00542	0.00821	0.00864481	0.0118049	0.00140337
	2505.87	0.00542	0.00821	0.00864437	0.0118019	0.00140742
	2504.91	0.00542	0.00821	0.00864399	0.0117989	0.00141162
	2503.94	0.00543	0.00822	0.00864367	0.011796	0.00141598
	2502.98	0.00543	0.00822	0.00864342	0.011793	0.00142049
	2502.01	0.00543	0.00822	0.00864322	0.01179	0.00142514
	2501.05	0.00543	0.00823	0.00864308	0.0117869	0.00142992
	2500.08	0.00543	0.00823	0.00864299	0.0117839	0.00143483
	2499.12	0.00543	0.00823	0.00864296	0.0117809	0.00143987
	2498.16	0.00543	0.00824	0.00864299	0.0117779	0.00144502
	2497.19	0.00544	0.00824	0.00864307	0.0117748	0.00145028
	2496.23	0.00544	0.00825	0.0086432	0.0117718	0.00145565
	2495.26	0.00544	0.00825	0.00864338	0.0117687	0.00146112
	2494.3	0.00544	0.00825	0.00864361	0.0117656	0.00146668
	2493.33	0.00544	0.00826	0.0086439	0.0117625	0.00147232
	2492.37	0.00545	0.00826	0.00864423	0.0117593	0.00147805
	2491.41	0.00545	0.00827	0.0086446	0.0117562	0.00148385
	2490.44	0.00545	0.00827	0.00864502	0.011753	0.00148971
	2489.48	0.00545	0.00827	0.00864549	0.0117498	0.00149564
	2488.51	0.00546	0.00828	0.00864599	0.0117465	0.00150162
	2487.55	0.00546	0.00828	0.00864654	0.0117432	0.00150765
	2486.58	0.00546	0.00829	0.00864713	0.0117399	0.00151373
	2485.62	0.00546	0.00829	0.00864775	0.0117366	0.00151984
	2484.66	0.00547	0.00829	0.00864842	0.0117332	0.00152598
	2483.69	0.00547	0.0083	0.00864911	0.0117298	0.00153214
	2482.73	0.00547	0.0083	0.00864984	0.0117263	0.00153832
	2481.76	0.00547	0.00831	0.0086506	0.0117229	0.00154452
	2480.8	0.00548	0.00831	0.00865139	0.0117193	0.00155071
	2479.83	0.00548	0.00832	0.00865221	0.0117157	0.00155691
	2478.87	0.00548	0.00832	0.00865306	0.0117121	0.0015631
	2477.91	0.00549	0.00833	0.00865393	0.0117084	0.00156928
	2476.94	0.00549	0.00833	0.00865482	0.0117047	0.00157544
	2475.98	0.00549	0.00834	0.00865574	0.0117009	0.00158158
	2475.01	0.0055	0.00834	0.00865667	0.011697	0.00158769
	2474.05	0.0055	0.00835	0.00865762	0.0116931	0.00159376
	2473.08	0.0055	0.00835	0.00865859	0.0116891	0.00159979
	2472.12	0.00551	0.00835	0.00865957	0.0116851	0.00160578
	2471.16	0.00551	0.00836	0.00866057	0.011681	0.00161171
	2470.19	0.00551	0.00836	0.00866157	0.0116768	0.00161759
	2469.23	0.00552	0.00837	0.00866259	0.0116726	0.0016234
	2468.26	0.00552	0.00837	0.00866361	0.0116683	0.00162915
	2467.3	0.00553	0.00838	0.00866463	0.0116639	0.00163483
	2466.33	0.00553	0.00838	0.00866566	0.0116594	0.00164042
	2465.37	0.00553	0.00839	0.00866668	0.0116549	0.00164594
	2464.41	0.00554	0.00839	0.00866771	0.0116502	0.00165137
	2463.44	0.00554	0.0084	0.00866873	0.0116455	0.00165672
	2462.48	0.00554	0.0084	0.00866975	0.0116408	0.00166196
	2461.51	0.00555	0.00841	0.00867076	0.0116359	0.00166711
	2460.55	0.00555	0.00841	0.00867176	0.0116309	0.00167215
	2459.58	0.00555	0.00842	0.00867276	0.0116259	0.00167709
	2458.62	0.00556	0.00842	0.00867373	0.0116207	0.00168192
	2457.66	0.00556	0.00843	0.0086747	0.0116155	0.00168663
	2456.69	0.00557	0.00843	0.00867564	0.0116101	0.00169122
	2455.73	0.00557	0.00844	0.00867657	0.0116047	0.00169569
	2454.76	0.00557	0.00844	0.00867747	0.0115991	0.00170003
	2453.8	0.00558	0.00845	0.00867836	0.0115935	0.00170425
	2452.83	0.00558	0.00845	0.00867922	0.0115877	0.00170834
	2451.87	0.00558	0.00846	0.00868005	0.0115819	0.00171229
	2450.91	0.00559	0.00846	0.00868085	0.0115759	0.0017161
	2449.94	0.00559	0.00846	0.00868162	0.0115698	0.00171978
	2448.98	0.0056	0.00847	0.00868236	0.0115636	0.00172331
	2448.01	0.0056	0.00847	0.00868307	0.0115573	0.0017267
	2447.05	0.0056	0.00848	0.00868373	0.0115509	0.00172994
	2446.08	0.00561	0.00848	0.00868436	0.0115444	0.00173303
	2445.12	0.00561	0.00849	0.00868495	0.0115377	0.00173597
	2444.16	0.00561	0.00849	0.0086855	0.0115309	0.00173876
	2443.19	0.00562	0.0085	0.00868601	0.011524	0.0017414
	2442.23	0.00562	0.0085	0.00868647	0.011517	0.00174388
	2441.26	0.00563	0.0085	0.00868688	0.0115098	0.00174621
	2440.3	0.00563	0.00851	0.00868724	0.0115026	0.00174838
	2439.33	0.00563	0.00851	0.00868755	0.0114952	0.00175039
	2438.37	0.00564	0.00852	0.00868781	0.0114876	0.00175224
	2437.41	0.00564	0.00852	0.00868801	0.0114799	0.00175393
	2436.44	0.00564	0.00853	0.00868816	0.0114721	0.00175546
	2435.48	0.00565	0.00853	0.00868825	0.0114642	0.00175683
	2434.51	0.00565	0.00853	0.00868828	0.0114561	0.00175804
	2433.55	0.00565	0.00854	0.00868826	0.0114479	0.00175909
	2432.58	0.00566	0.00854	0.00868816	0.0114396	0.00175998
	2431.62	0.00566	0.00855	0.00868801	0.0114311	0.00176071
	2430.66	0.00566	0.00855	0.00868779	0.0114225	0.00176128
	2429.69	0.00567	0.00855	0.0086875	0.0114137	0.00176168
	2428.73	0.00567	0.00856	0.00868715	0.0114048	0.00176194
	2427.76	0.00567	0.00856	0.00868672	0.0113958	0.00176203
	2426.8	0.00568	0.00857	0.00868623	0.0113866	0.00176196
	2425.84	0.00568	0.00857	0.00868566	0.0113773	0.00176174
	2424.87	0.00568	0.00857	0.00868502	0.0113678	0.00176137
	2423.91	0.00569	0.00858	0.0086843	0.0113582	0.00176084
	2422.94	0.00569	0.00858	0.00868351	0.0113485	0.00176016
	2421.98	0.00569	0.00858	0.00868265	0.0113386	0.00175932
	2421.01	0.00569	0.00859	0.0086817	0.0113285	0.00175834
	2420.05	0.0057	0.00859	0.00868067	0.0113183	0.00175722
	2419.09	0.0057	0.0086	0.00867957	0.011308	0.00175595
	2418.12	0.0057	0.0086	0.00867838	0.0112975	0.00175453
	2417.16	0.00571	0.0086	0.00867712	0.0112869	0.00175298
	2416.19	0.00571	0.00861	0.00867577	0.0112761	0.00175128
	2415.23	0.00571	0.00861	0.00867433	0.0112652	0.00174945
	2414.26	0.00571	0.00861	0.00867282	0.0112542	0.00174749
	2413.3	0.00572	0.00862	0.00867121	0.011243	0.0017454
	2412.34	0.00572	0.00862	0.00866952	0.0112316	0.00174318
	2411.37	0.00572	0.00862	0.00866775	0.0112201	0.00174083
	2410.41	0.00572	0.00863	0.00866589	0.0112085	0.00173836
	2409.44	0.00573	0.00863	0.00866394	0.0111967	0.00173577
	2408.48	0.00573	0.00863	0.0086619	0.0111848	0.00173306
	2407.51	0.00573	0.00864	0.00865978	0.0111727	0.00173024
	2406.55	0.00573	0.00864	0.00865757	0.0111606	0.00172731
	2405.59	0.00574	0.00864	0.00865526	0.0111482	0.00172428
	2404.62	0.00574	0.00864	0.00865287	0.0111357	0.00172114
	2403.66	0.00574	0.00865	0.00865039	0.0111231	0.0017179
	2402.69	0.00574	0.00865	0.00864782	0.0111104	0.00171456
	2401.73	0.00575	0.00865	0.00864516	0.0110975	0.00171113
	2400.76	0.00575	0.00866	0.00864241	0.0110845	0.00170761
	2399.8	0.00575	0.00866	0.00863958	0.0110714	0.001704
	2398.84	0.00575	0.00866	0.00863665	0.0110581	0.00170032
	2397.87	0.00575	0.00867	0.00863363	0.0110447	0.00169655
	2396.91	0.00576	0.00867	0.00863053	0.0110311	0.00169271
	2395.94	0.00576	0.00867	0.00862733	0.0110175	0.00168879
	2394.98	0.00576	0.00867	0.00862405	0.0110037	0.00168481
	2394.01	0.00576	0.00868	0.00862068	0.0109898	0.00168077
	2393.05	0.00576	0.00868	0.00861722	0.0109758	0.00167667
	2392.09	0.00577	0.00868	0.00861367	0.0109616	0.00167251
	2391.12	0.00577	0.00869	0.00861004	0.0109474	0.0016683
	2390.16	0.00577	0.00869	0.00860632	0.010933	0.00166404
	2389.19	0.00577	0.00869	0.00860252	0.0109185	0.00165974
	2388.23	0.00577	0.00869	0.00859863	0.0109039	0.0016554
	2387.26	0.00578	0.0087	0.00859465	0.0108892	0.00165102
	2386.3	0.00578	0.0087	0.00859059	0.0108744	0.00164661
	2385.34	0.00578	0.0087	0.00858645	0.0108595	0.00164217
	2384.37	0.00578	0.00871	0.00858223	0.0108445	0.00163771
	2383.41	0.00578	0.00871	0.00857793	0.0108294	0.00163323
	2382.44	0.00579	0.00871	0.00857355	0.0108142	0.00162873
	2381.48	0.00579	0.00871	0.00856909	0.0107989	0.00162422
	2380.51	0.00579	0.00872	0.00856455	0.0107835	0.0016197
	2379.55	0.00579	0.00872	0.00855994	0.0107681	0.00161517
	2378.59	0.00579	0.00872	0.00855525	0.0107525	0.00161065
	2377.62	0.00579	0.00873	0.00855048	0.0107369	0.00160613
	2376.66	0.0058	0.00873	0.00854565	0.0107212	0.00160161
	2375.69	0.0058	0.00873	0.00854074	0.0107054	0.0015971
	2374.73	0.0058	0.00874	0.00853576	0.0106895	0.00159261
	2373.76	0.0058	0.00874	0.00853072	0.0106736	0.00158814
	2372.8	0.0058	0.00874	0.00852561	0.0106576	0.00158368
	2371.84	0.00581	0.00875	0.00852043	0.0106416	0.00157925
	2370.87	0.00581	0.00875	0.00851519	0.0106255	0.00157485
	2369.91	0.00581	0.00875	0.00850988	0.0106093	0.00157048
	2368.94	0.00581	0.00876	0.00850452	0.0105931	0.00156615
	2367.98	0.00581	0.00876	0.0084991	0.0105769	0.00156185
	2367.01	0.00582	0.00876	0.00849362	0.0105606	0.00155759
	2366.05	0.00582	0.00877	0.00848808	0.0105442	0.00155338
	2365.09	0.00582	0.00877	0.0084825	0.0105278	0.00154921
	2364.12	0.00582	0.00877	0.00847686	0.0105114	0.0015451
	2363.16	0.00583	0.00878	0.00847117	0.010495	0.00154104
	2362.19	0.00583	0.00878	0.00846543	0.0104785	0.00153703
	2361.23	0.00583	0.00878	0.00845965	0.010462	0.00153308
	2360.26	0.00583	0.00879	0.00845382	0.0104455	0.0015292
	2359.3	0.00583	0.00879	0.00844795	0.010429	0.00152537
	2358.34	0.00584	0.00879	0.00844205	0.0104124	0.00152162
	2357.37	0.00584	0.0088	0.0084361	0.0103959	0.00151793
	2356.41	0.00584	0.0088	0.00843012	0.0103794	0.00151431
	2355.44	0.00584	0.00881	0.00842411	0.0103628	0.00151077
	2354.48	0.00585	0.00881	0.00841806	0.0103463	0.0015073
	2353.51	0.00585	0.00881	0.00841199	0.0103298	0.00150391
	2352.55	0.00585	0.00882	0.00840589	0.0103132	0.0015006
	2351.59	0.00586	0.00882	0.00839977	0.0102967	0.00149737
	2350.62	0.00586	0.00883	0.00839362	0.0102803	0.00149423
	2349.66	0.00586	0.00883	0.00838746	0.0102638	0.00149117
	2348.69	0.00586	0.00884	0.00838128	0.0102474	0.00148819
	2347.73	0.00587	0.00884	0.00837508	0.010231	0.00148531
	2346.77	0.00587	0.00885	0.00836887	0.0102146	0.00148251
	2345.8	0.00587	0.00885	0.00836265	0.0101983	0.0014798
	2344.84	0.00588	0.00886	0.00835642	0.0101821	0.00147718
	2343.87	0.00588	0.00886	0.00835019	0.0101659	0.00147466
	2342.91	0.00588	0.00886	0.00834395	0.0101497	0.00147223
	2341.94	0.00589	0.00887	0.00833772	0.0101336	0.00146989
	2340.98	0.00589	0.00888	0.00833148	0.0101175	0.00146765
	2340.02	0.00589	0.00888	0.00832525	0.0101016	0.00146551
	2339.05	0.0059	0.00889	0.00831903	0.0100856	0.00146346
	2338.09	0.0059	0.00889	0.00831282	0.0100698	0.00146151
	2337.12	0.0059	0.0089	0.00830661	0.010054	0.00145966
	2336.16	0.00591	0.0089	0.00830043	0.0100384	0.0014579
	2335.19	0.00591	0.00891	0.00829426	0.0100228	0.00145624
	2334.23	0.00592	0.00891	0.0082881	0.0100073	0.00145468
	2333.27	0.00592	0.00892	0.00828197	0.00999185	0.00145322
	2332.3	0.00592	0.00892	0.00827586	0.00997654	0.00145185
	2331.34	0.00593	0.00893	0.00826978	0.00996132	0.00145058
	2330.37	0.00593	0.00894	0.00826373	0.00994621	0.00144941
	2329.41	0.00594	0.00894	0.00825771	0.0099312	0.00144833
	2328.44	0.00594	0.00895	0.00825172	0.00991631	0.00144735
	2327.48	0.00595	0.00896	0.00824577	0.00990153	0.00144647
	2326.52	0.00595	0.00896	0.00823986	0.00988687	0.00144568
	2325.55	0.00595	0.00897	0.00823399	0.00987233	0.00144498
	2324.59	0.00596	0.00897	0.00822816	0.00985792	0.00144438
	2323.62	0.00596	0.00898	0.00822237	0.00984364	0.00144386
	2322.66	0.00597	0.00899	0.00821664	0.00982948	0.00144344
	2321.69	0.00597	0.009	0.00821095	0.00981547	0.00144311
	2320.73	0.00598	0.009	0.00820532	0.00980159	0.00144287
	2319.77	0.00598	0.00901	0.00819974	0.00978786	0.00144271
	2318.8	0.00599	0.00902	0.00819422	0.00977427	0.00144264
	2317.84	0.00599	0.00902	0.00818875	0.00976083	0.00144265
	2316.87	0.006	0.00903	0.00818335	0.00974754	0.00144275
	2315.91	0.00601	0.00904	0.00817801	0.00973441	0.00144293
	2314.94	0.00601	0.00905	0.00817274	0.00972143	0.00144318
	2313.98	0.00602	0.00905	0.00816753	0.00970861	0.00144352
	2313.02	0.00602	0.00906	0.00816239	0.00969596	0.00144393
	2312.05	0.00603	0.00907	0.00815733	0.00968347	0.00144441
	2311.09	0.00604	0.00908	0.00815233	0.00967116	0.00144497
	2310.12	0.00604	0.00908	0.00814742	0.00965901	0.00144559
	2309.16	0.00605	0.00909	0.00814258	0.00964704	0.00144629
	2308.19	0.00605	0.0091	0.00813782	0.00963524	0.00144704
	2307.23	0.00606	0.00911	0.00813314	0.00962362	0.00144787
	2306.27	0.00607	0.00912	0.00812854	0.00961218	0.00144875
	2305.3	0.00607	0.00912	0.00812403	0.00960093	0.00144969
	2304.34	0.00608	0.00913	0.0081196	0.00958986	0.00145069
	2303.37	0.00609	0.00914	0.00811526	0.00957897	0.00145174
	2302.41	0.00609	0.00915	0.00811101	0.00956828	0.00145285
	2301.44	0.0061	0.00916	0.00810685	0.00955778	0.00145401
	2300.48	0.00611	0.00917	0.00810278	0.00954747	0.00145521
	2299.52	0.00611	0.00918	0.00809881	0.00953735	0.00145645
	2298.55	0.00612	0.00919	0.00809493	0.00952743	0.00145774
	2297.59	0.00613	0.00919	0.00809115	0.00951771	0.00145907
	2296.62	0.00614	0.0092	0.00808747	0.00950819	0.00146043
	2295.66	0.00614	0.00921	0.00808389	0.00949886	0.00146183
	2294.69	0.00615	0.00922	0.0080804	0.00948974	0.00146326
	2293.73	0.00616	0.00923	0.00807702	0.00948082	0.00146472
	2292.77	0.00616	0.00924	0.00807374	0.00947211	0.00146621
	2291.8	0.00617	0.00925	0.00807057	0.0094636	0.00146771
	2290.84	0.00618	0.00926	0.00806749	0.00945529	0.00146924
	2289.87	0.00619	0.00927	0.00806453	0.00944719	0.00147079
	2288.91	0.0062	0.00928	0.00806167	0.0094393	0.00147236
	2287.94	0.0062	0.00929	0.00805892	0.00943162	0.00147393
	2286.98	0.00621	0.0093	0.00805628	0.00942415	0.00147552
	2286.02	0.00622	0.00931	0.00805374	0.00941688	0.00147711
	2285.05	0.00623	0.00932	0.00805132	0.00940982	0.00147871
	2284.09	0.00624	0.00933	0.008049	0.00940297	0.00148031
	2283.12	0.00624	0.00934	0.0080468	0.00939633	0.00148192
	2282.16	0.00625	0.00935	0.0080447	0.0093899	0.00148351
	2281.19	0.00626	0.00936	0.00804272	0.00938368	0.00148511
	2280.23	0.00627	0.00937	0.00804085	0.00937767	0.00148669
	2279.27	0.00628	0.00938	0.00803909	0.00937187	0.00148827
	2278.3	0.00629	0.00939	0.00803745	0.00936628	0.00148983
	2277.34	0.00629	0.0094	0.00803591	0.00936089	0.00149137
	2276.37	0.0063	0.00941	0.00803449	0.00935571	0.0014929
	2275.41	0.00631	0.00942	0.00803319	0.00935074	0.00149441
	2274.44	0.00632	0.00943	0.00803199	0.00934598	0.00149589
	2273.48	0.00633	0.00944	0.00803091	0.00934142	0.00149735
	2272.52	0.00634	0.00945	0.00802994	0.00933706	0.00149878
	2271.55	0.00635	0.00946	0.00802908	0.00933291	0.00150018
	2270.59	0.00636	0.00947	0.00802833	0.00932896	0.00150155
	2269.62	0.00636	0.00948	0.0080277	0.00932522	0.00150289
	2268.66	0.00637	0.00949	0.00802718	0.00932167	0.00150419
	2267.7	0.00638	0.0095	0.00802677	0.00931832	0.00150545
	2266.73	0.00639	0.00951	0.00802647	0.00931517	0.00150667
	2265.77	0.0064	0.00952	0.00802627	0.00931222	0.00150784
	2264.8	0.00641	0.00953	0.00802619	0.00930945	0.00150898
	2263.84	0.00642	0.00954	0.00802622	0.00930689	0.00151007
	2262.87	0.00643	0.00955	0.00802636	0.00930451	0.00151111
	2261.91	0.00644	0.00956	0.0080266	0.00930232	0.0015121
	2260.95	0.00645	0.00957	0.00802695	0.00930032	0.00151303
	2259.98	0.00645	0.00958	0.0080274	0.0092985	0.00151392
	2259.02	0.00646	0.00959	0.00802796	0.00929687	0.00151475
	2258.05	0.00647	0.0096	0.00802863	0.00929542	0.00151553
	2257.09	0.00648	0.00961	0.00802939	0.00929414	0.00151624
	2256.12	0.00649	0.00962	0.00803026	0.00929304	0.0015169
	2255.16	0.0065	0.00963	0.00803123	0.00929212	0.0015175
	2254.2	0.00651	0.00964	0.00803229	0.00929137	0.00151804
	2253.23	0.00652	0.00965	0.00803346	0.00929078	0.00151852
	2252.27	0.00653	0.00966	0.00803472	0.00929037	0.00151893
	2251.3	0.00654	0.00967	0.00803608	0.00929012	0.00151928
	2250.34	0.00655	0.00968	0.00803753	0.00929002	0.00151957
	2249.37	0.00655	0.00969	0.00803908	0.00929009	0.00151978
	2248.41	0.00656	0.0097	0.00804071	0.00929031	0.00151993
	2247.45	0.00657	0.00971	0.00804244	0.00929069	0.00152002
	2246.48	0.00658	0.00972	0.00804425	0.00929122	0.00152003
	2245.52	0.00659	0.00973	0.00804615	0.00929189	0.00151998
	2244.55	0.0066	0.00974	0.00804814	0.00929271	0.00151986
	2243.59	0.00661	0.00975	0.0080502	0.00929366	0.00151967
	2242.62	0.00662	0.00976	0.00805235	0.00929476	0.00151941
	2241.66	0.00663	0.00977	0.00805458	0.00929599	0.00151908
	2240.7	0.00664	0.00978	0.00805689	0.00929735	0.00151868
	2239.73	0.00664	0.00979	0.00805927	0.00929884	0.00151821
	2238.77	0.00665	0.0098	0.00806173	0.00930046	0.00151767
	2237.8	0.00666	0.00981	0.00806426	0.0093022	0.00151706
	2236.84	0.00667	0.00982	0.00806686	0.00930405	0.00151639
	2235.87	0.00668	0.00983	0.00806953	0.00930602	0.00151564
	2234.91	0.00669	0.00983	0.00807227	0.00930811	0.00151482
	2233.95	0.0067	0.00984	0.00807507	0.0093103	0.00151394
	2232.98	0.0067	0.00985	0.00807793	0.0093126	0.00151298
	2232.02	0.00671	0.00986	0.00808086	0.009315	0.00151196
	2231.05	0.00672	0.00987	0.00808384	0.00931749	0.00151087
	2230.09	0.00673	0.00988	0.00808688	0.00932009	0.00150972
	2229.12	0.00674	0.00989	0.00808997	0.00932277	0.0015085
	2228.16	0.00675	0.0099	0.00809312	0.00932554	0.00150721
	2227.2	0.00675	0.00991	0.00809631	0.0093284	0.00150587
	2226.23	0.00676	0.00991	0.00809956	0.00933133	0.00150445
	2225.27	0.00677	0.00992	0.00810285	0.00933435	0.00150298
	2224.3	0.00678	0.00993	0.00810618	0.00933744	0.00150145
	2223.34	0.00679	0.00994	0.00810956	0.0093406	0.00149986
	2222.37	0.00679	0.00995	0.00811297	0.00934382	0.00149821
	2221.41	0.0068	0.00996	0.00811642	0.00934711	0.0014965
	2220.45	0.00681	0.00996	0.00811991	0.00935046	0.00149474
	2219.48	0.00682	0.00997	0.00812343	0.00935387	0.00149292
	2218.52	0.00683	0.00998	0.00812698	0.00935733	0.00149105
	2217.55	0.00683	0.00999	0.00813055	0.00936084	0.00148913
	2216.59	0.00684	0.00999	0.00813416	0.0093644	0.00148716
	2215.62	0.00685	0.01	0.00813778	0.009368	0.00148514
	2214.66	0.00686	0.01001	0.00814143	0.00937164	0.00148308
	2213.7	0.00686	0.01002	0.0081451	0.00937532	0.00148097
	2212.73	0.00687	0.01002	0.00814879	0.00937903	0.00147882
	2211.77	0.00688	0.01003	0.00815249	0.00938277	0.00147662
	2210.8	0.00688	0.01004	0.00815621	0.00938654	0.00147439
	2209.84	0.00689	0.01005	0.00815993	0.00939033	0.00147213
	2208.87	0.0069	0.01005	0.00816367	0.00939415	0.00146982
	2207.91	0.0069	0.01006	0.00816741	0.00939798	0.00146749
	2206.95	0.00691	0.01007	0.00817116	0.00940182	0.00146512
	2205.98	0.00692	0.01007	0.00817491	0.00940568	0.00146273
	2205.02	0.00692	0.01008	0.00817866	0.00940955	0.0014603
	2204.05	0.00693	0.01008	0.00818241	0.00941342	0.00145786
	2203.09	0.00694	0.01009	0.00818615	0.0094173	0.00145539
	2202.12	0.00694	0.0101	0.00818989	0.00942118	0.0014529
	2201.16	0.00695	0.0101	0.00819362	0.00942506	0.00145039
	2200.2	0.00696	0.01011	0.00819735	0.00942893	0.00144787
	2199.23	0.00696	0.01011	0.00820106	0.0094328	0.00144533
	2198.27	0.00697	0.01012	0.00820476	0.00943665	0.00144279
	2197.3	0.00697	0.01013	0.00820844	0.0094405	0.00144023
	2196.34	0.00698	0.01013	0.00821211	0.00944433	0.00143767
	2195.38	0.00698	0.01014	0.00821576	0.00944814	0.0014351
	2194.41	0.00699	0.01014	0.00821939	0.00945194	0.00143253
	2193.45	0.007	0.01015	0.008223	0.00945571	0.00142996
	2192.48	0.007	0.01015	0.00822659	0.00945946	0.00142739
	2191.52	0.00701	0.01016	0.00823015	0.00946319	0.00142483
	2190.55	0.00701	0.01016	0.00823369	0.00946689	0.00142228
	2189.59	0.00702	0.01017	0.0082372	0.00947057	0.00141973
	2188.63	0.00702	0.01017	0.00824067	0.00947421	0.0014172
	2187.66	0.00703	0.01018	0.00824412	0.00947782	0.00141468
	2186.7	0.00703	0.01018	0.00824754	0.0094814	0.00141218
	2185.73	0.00704	0.01018	0.00825092	0.00948495	0.00140969
	2184.77	0.00704	0.01019	0.00825427	0.00948846	0.00140723
	2183.8	0.00704	0.01019	0.00825759	0.00949193	0.00140479
	2182.84	0.00705	0.0102	0.00826086	0.00949537	0.00140238
	2181.88	0.00705	0.0102	0.0082641	0.00949876	0.0014
	2180.91	0.00706	0.01021	0.0082673	0.00950212	0.00139764
	2179.95	0.00706	0.01021	0.00827047	0.00950543	0.00139532
	2178.98	0.00707	0.01021	0.00827359	0.00950871	0.00139303
	2178.02	0.00707	0.01022	0.00827667	0.00951194	0.00139078
	2177.05	0.00707	0.01022	0.0082797	0.00951513	0.00138857
	2176.09	0.00708	0.01022	0.0082827	0.00951828	0.0013864
	2175.13	0.00708	0.01023	0.00828565	0.00952138	0.00138427
	2174.16	0.00709	0.01023	0.00828856	0.00952444	0.00138219
	2173.2	0.00709	0.01023	0.00829142	0.00952746	0.00138015
	2172.23	0.00709	0.01024	0.00829424	0.00953043	0.00137816
	2171.27	0.0071	0.01024	0.00829701	0.00953336	0.00137623
	2170.3	0.0071	0.01024	0.00829973	0.00953625	0.00137434
	2169.34	0.0071	0.01025	0.00830241	0.00953909	0.00137251
	2168.38	0.00711	0.01025	0.00830505	0.00954189	0.00137074
	2167.41	0.00711	0.01025	0.00830763	0.00954465	0.00136903
	2166.45	0.00711	0.01026	0.00831017	0.00954737	0.00136737
	2165.48	0.00712	0.01026	0.00831267	0.00955005	0.00136578
	2164.52	0.00712	0.01026	0.00831511	0.00955268	0.00136425
	2163.55	0.00712	0.01027	0.00831752	0.00955528	0.00136278
	2162.59	0.00713	0.01027	0.00831987	0.00955784	0.00136138
	2161.63	0.00713	0.01027	0.00832218	0.00956037	0.00136005
	2160.66	0.00713	0.01027	0.00832444	0.00956286	0.00135879
	2159.7	0.00713	0.01028	0.00832666	0.00956531	0.00135759
	2158.73	0.00714	0.01028	0.00832883	0.00956773	0.00135647
	2157.77	0.00714	0.01028	0.00833096	0.00957013	0.00135542
	2156.8	0.00714	0.01028	0.00833305	0.00957249	0.00135445
	2155.84	0.00714	0.01029	0.00833509	0.00957482	0.00135355
	2154.88	0.00715	0.01029	0.00833709	0.00957713	0.00135272
	2153.91	0.00715	0.01029	0.00833905	0.00957942	0.00135197
	2152.95	0.00715	0.01029	0.00834096	0.00958169	0.00135131
	2151.98	0.00715	0.0103	0.00834284	0.00958393	0.00135071
	2151.02	0.00716	0.0103	0.00834468	0.00958616	0.0013502
	2150.05	0.00716	0.0103	0.00834648	0.00958838	0.00134977
	2149.09	0.00716	0.0103	0.00834825	0.00959058	0.00134942
	2148.13	0.00716	0.01031	0.00834998	0.00959277	0.00134915
	2147.16	0.00717	0.01031	0.00835168	0.00959496	0.00134897
	2146.2	0.00717	0.01031	0.00835334	0.00959715	0.00134887
	2145.23	0.00717	0.01031	0.00835497	0.00959933	0.00134884
	2144.27	0.00717	0.01032	0.00835658	0.00960152	0.00134891
	2143.3	0.00717	0.01032	0.00835815	0.00960371	0.00134905
	2142.34	0.00718	0.01032	0.0083597	0.00960591	0.00134928
	2141.38	0.00718	0.01032	0.00836122	0.00960812	0.0013496
	2140.41	0.00718	0.01033	0.00836272	0.00961034	0.00135
	2139.45	0.00718	0.01033	0.0083642	0.00961259	0.00135048
	2138.48	0.00719	0.01033	0.00836566	0.00961486	0.00135105
	2137.52	0.00719	0.01034	0.00836711	0.00961715	0.0013517
	2136.55	0.00719	0.01034	0.00836853	0.00961947	0.00135243
	2135.59	0.00719	0.01034	0.00836994	0.00962183	0.00135325
	2134.63	0.00719	0.01034	0.00837135	0.00962422	0.00135415
	2133.66	0.0072	0.01035	0.00837274	0.00962665	0.00135514
	2132.7	0.0072	0.01035	0.00837412	0.00962913	0.0013562
	2131.73	0.0072	0.01035	0.0083755	0.00963165	0.00135735
	2130.77	0.0072	0.01036	0.00837688	0.00963423	0.00135858
	2129.8	0.00721	0.01036	0.00837826	0.00963687	0.00135989
	2128.84	0.00721	0.01036	0.00837963	0.00963956	0.00136129
	2127.88	0.00721	0.01037	0.00838102	0.00964233	0.00136276
	2126.91	0.00721	0.01037	0.00838241	0.00964516	0.00136431
	2125.95	0.00722	0.01038	0.00838381	0.00964807	0.00136594
	2124.98	0.00722	0.01038	0.00838522	0.00965105	0.00136764
	2124.02	0.00722	0.01038	0.00838664	0.00965412	0.00136942
	2123.05	0.00722	0.01039	0.00838809	0.00965727	0.00137128
	2122.09	0.00723	0.01039	0.00838955	0.00966052	0.00137321
	2121.13	0.00723	0.0104	0.00839104	0.00966387	0.00137521
	2120.16	0.00723	0.0104	0.00839255	0.00966731	0.00137729
	2119.2	0.00723	0.0104	0.00839409	0.00967087	0.00137944
	2118.23	0.00724	0.01041	0.00839566	0.00967453	0.00138165
	2117.27	0.00724	0.01041	0.00839727	0.00967831	0.00138394
	2116.31	0.00724	0.01042	0.00839891	0.00968221	0.00138629
	2115.34	0.00725	0.01042	0.00840059	0.00968623	0.00138871
	2114.38	0.00725	0.01043	0.00840232	0.00969039	0.00139119
	2113.41	0.00725	0.01043	0.00840409	0.00969467	0.00139373
	2112.45	0.00725	0.01044	0.00840591	0.0096991	0.00139634
	2111.48	0.00726	0.01044	0.00840778	0.00970368	0.001399
	2110.52	0.00726	0.01045	0.0084097	0.0097084	0.00140173
	2109.56	0.00726	0.01046	0.00841169	0.00971327	0.0014045
	2108.59	0.00727	0.01046	0.00841374	0.00971831	0.00140734
	2107.63	0.00727	0.01047	0.00841585	0.00972351	0.00141023
	2106.66	0.00728	0.01047	0.00841802	0.00972888	0.00141317
	2105.7	0.00728	0.01048	0.00842027	0.00973442	0.00141616
	2104.73	0.00728	0.01049	0.00842259	0.00974014	0.00141919
	2103.77	0.00729	0.0105	0.00842499	0.00974605	0.00142228
	2102.81	0.00729	0.0105	0.00842747	0.00975214	0.0014254
	2101.84	0.0073	0.01051	0.00843003	0.00975842	0.00142858
	2100.88	0.0073	0.01052	0.00843268	0.00976491	0.00143179
	2099.91	0.0073	0.01052	0.00843542	0.00977159	0.00143504
	2098.95	0.00731	0.01053	0.00843825	0.00977848	0.00143833
	2097.98	0.00731	0.01054	0.00844117	0.00978559	0.00144165
	2097.02	0.00732	0.01055	0.0084442	0.00979291	0.00144501
	2096.06	0.00732	0.01056	0.00844732	0.00980045	0.00144839
	2095.09	0.00733	0.01057	0.00845055	0.00980822	0.00145181
	2094.13	0.00733	0.01058	0.00845389	0.00981622	0.00145526
	2093.16	0.00734	0.01058	0.00845734	0.00982445	0.00145873
	2092.2	0.00734	0.01059	0.00846091	0.00983292	0.00146223
	2091.23	0.00735	0.0106	0.00846459	0.00984164	0.00146574
	2090.27	0.00735	0.01061	0.00846839	0.0098506	0.00146928
	2089.31	0.00736	0.01062	0.00847232	0.00985982	0.00147283
	2088.34	0.00737	0.01063	0.00847637	0.00986929	0.00147641
	2087.38	0.00737	0.01064	0.00848056	0.00987903	0.00147999
	2086.41	0.00738	0.01065	0.00848487	0.00988902	0.00148359
	2085.45	0.00738	0.01067	0.00848932	0.00989929	0.0014872
	2084.48	0.00739	0.01068	0.00849391	0.00990983	0.00149081
	2083.52	0.0074	0.01069	0.00849864	0.00992064	0.00149444
	2082.56	0.0074	0.0107	0.00850351	0.00993174	0.00149807
	2081.59	0.00741	0.01071	0.00850853	0.00994312	0.0015017
	2080.63	0.00742	0.01072	0.0085137	0.00995479	0.00150533
	2079.66	0.00742	0.01074	0.00851903	0.00996674	0.00150896
	2078.7	0.00743	0.01075	0.0085245	0.009979	0.00151259
	2077.73	0.00744	0.01076	0.00853014	0.00999155	0.00151621
	2076.77	0.00745	0.01077	0.00853593	0.0100044	0.00151983
	2075.81	0.00745	0.01079	0.00854189	0.0100176	0.00152344
	2074.84	0.00746	0.0108	0.00854801	0.010031	0.00152704
[truncated: 2,098 more rows]

## Sheet: Fig2.b
Raw data for figure 2.b
	PVA/CMC (x-axis)	PVA/CMC (y-axis)	PVA/CMC rGO 0.0025%(x-axis)	PVA/CMC rGO 0.0025%(y-axis)	PVA/CMC rGO 0.005%(x-axis)	PVA/CMC rGO 0.005%(y-axis)	PVA/CMC rGO 0.0075%(x-axis)	PVA/CMC rGO 0.0075%(y-axis)	PVA/CMC rGO 0.01%(x-axis)	PVA/CMC rGO 0.01%(y-axis)
	5	77.2826	5	251.421	5	163.778	5	253.787	5	74.1976
	5.004	77.3184	5.01	251.372	5.01	163.821	5.01	253.999	5.004	74.2168
	5.008	77.3462	5.02	251.331	5.02	163.833	5.02	254.193	5.008	74.2311
	5.012	77.366	5.03	251.3	5.03	163.814	5.03	254.364	5.012	74.24
	5.016	77.378	5.04	251.278	5.04	163.765	5.04	254.512	5.016	74.2432
	5.02	77.3824	5.05	251.265	5.05	163.683	5.05	254.633	5.02	74.2405
	5.024	77.3795	5.06	251.262	5.06	163.57	5.06	254.725	5.024	74.2317
	5.028	77.37	5.07	251.268	5.07	163.426	5.07	254.786	5.028	74.2166
	5.032	77.3542	5.08	251.284	5.08	163.252	5.08	254.816	5.032	74.195
	5.036	77.3328	5.09	251.309	5.09	163.049	5.09	254.812	5.036	74.167
	5.04	77.3065	5.1	251.342	5.1	162.818	5.1	254.774	5.04	74.1325
	5.044	77.276	5.11	251.383	5.11	162.56	5.11	254.701	5.044	74.0916
	5.048	77.242	5.12	251.431	5.12	162.278	5.12	254.592	5.048	74.0444
	5.052	77.2054	5.13	251.486	5.13	161.974	5.13	254.448	5.052	73.9911
	5.056	77.1668	5.14	251.546	5.14	161.65	5.14	254.268	5.056	73.9321
	5.06	77.127	5.15	251.61	5.15	161.309	5.15	254.054	5.06	73.8675
	5.064	77.0869	5.16	251.678	5.16	160.952	5.16	253.805	5.064	73.7978
	5.068	77.0471	5.17	251.748	5.17	160.582	5.17	253.522	5.068	73.7234
	5.072	77.0083	5.18	251.818	5.18	160.202	5.18	253.208	5.072	73.6446
	5.076	76.9712	5.19	251.887	5.19	159.815	5.19	252.862	5.076	73.5621
	5.08	76.9364	5.2	251.955	5.2	159.423	5.2	252.486	5.08	73.4763
	5.084	76.9044	5.21	252.018	5.21	159.028	5.21	252.082	5.084	73.3879
	5.088	76.8756	5.22	252.075	5.22	158.633	5.22	251.653	5.088	73.2973
	5.092	76.8505	5.23	252.126	5.23	158.239	5.23	251.198	5.092	73.2052
	5.096	76.8294	5.24	252.167	5.24	157.85	5.24	250.722	5.096	73.1122
	5.1	76.8125	5.25	252.198	5.25	157.466	5.25	250.225	5.1	73.019
	5.104	76.7999	5.26	252.216	5.26	157.088	5.26	249.71	5.104	72.926
	5.108	76.7918	5.27	252.22	5.27	156.72	5.27	249.179	5.108	72.834
	5.112	76.7881	5.28	252.209	5.28	156.36	5.28	248.634	5.112	72.7435
	5.116	76.7887	5.29	252.181	5.29	156.011	5.29	248.077	5.116	72.6551
	5.12	76.7936	5.3	252.134	5.3	155.672	5.3	247.511	5.12	72.5693
	5.124	76.8024	5.31	252.068	5.31	155.344	5.31	246.937	5.124	72.4867
	5.128	76.8149	5.32	251.98	5.32	155.026	5.32	246.358	5.128	72.4077
	5.132	76.8307	5.33	251.87	5.33	154.718	5.33	245.776	5.132	72.3329
	5.136	76.8495	5.34	251.736	5.34	154.42	5.34	245.192	5.136	72.2625
	5.14	76.8709	5.35	251.578	5.35	154.131	5.35	244.61	5.14	72.197
	5.144	76.8943	5.36	251.396	5.36	153.85	5.36	244.03	5.144	72.1367
	5.148	76.9193	5.37	251.188	5.37	153.575	5.37	243.454	5.148	72.0819
	5.152	76.9453	5.38	250.954	5.38	153.305	5.38	242.883	5.152	72.0327
	5.156	76.9718	5.39	250.694	5.39	153.039	5.39	242.321	5.156	71.9895
	5.16	76.9982	5.4	250.408	5.4	152.775	5.4	241.767	5.16	71.9522
	5.164	77.024	5.41	250.097	5.41	152.511	5.41	241.223	5.164	71.921
	5.168	77.0487	5.42	249.76	5.42	152.247	5.42	240.691	5.168	71.8959
	5.172	77.0716	5.43	249.397	5.43	151.98	5.43	240.171	5.172	71.8768
	5.176	77.0923	5.44	249.011	5.44	151.708	5.44	239.664	5.176	71.8638
	5.18	77.1103	5.45	248.601	5.45	151.431	5.45	239.171	5.18	71.8567
	5.184	77.1251	5.46	248.168	5.46	151.148	5.46	238.693	5.184	71.8553
	5.188	77.1361	5.47	247.714	5.47	150.856	5.47	238.231	5.188	71.8595
	5.192	77.143	5.48	247.241	5.48	150.555	5.48	237.784	5.192	71.869
	5.196	77.1453	5.49	246.748	5.49	150.245	5.49	237.353	5.196	71.8835
	5.2	77.1427	5.5	246.238	5.5	149.924	5.5	236.938	5.2	71.9028
	5.204	77.1348	5.51	245.713	5.51	149.593	5.51	236.539	5.204	71.9264
	5.208	77.1213	5.52	245.173	5.52	149.251	5.52	236.157	5.208	71.954
	5.212	77.1019	5.53	244.622	5.53	148.898	5.53	235.79	5.212	71.9853
	5.216	77.0765	5.54	244.06	5.54	148.536	5.54	235.438	5.216	72.0198
	5.22	77.0446	5.55	243.489	5.55	148.165	5.55	235.101	5.22	72.057
	5.224	77.0063	5.56	242.912	5.56	147.785	5.56	234.778	5.224	72.0965
	5.228	76.9614	5.57	242.33	5.57	147.399	5.57	234.469	5.228	72.1378
	5.232	76.9096	5.58	241.744	5.58	147.007	5.58	234.172	5.232	72.1805
	5.236	76.851	5.59	241.157	5.59	146.611	5.59	233.887	5.236	72.2239
	5.24	76.7855	5.6	240.571	5.6	146.213	5.6	233.612	5.24	72.2677
	5.244	76.7131	5.61	239.986	5.61	145.816	5.61	233.348	5.244	72.3113
	5.248	76.6339	5.62	239.405	5.62	145.42	5.62	233.091	5.248	72.3541
	5.252	76.5477	5.63	238.829	5.63	145.029	5.63	232.842	5.252	72.3958
	5.256	76.4549	5.64	238.259	5.64	144.644	5.64	232.599	5.256	72.4357
	5.26	76.3553	5.65	237.696	5.65	144.268	5.65	232.361	5.26	72.4734
	5.264	76.2493	5.66	237.143	5.66	143.902	5.66	232.127	5.264	72.5083
	5.268	76.1369	5.67	236.6	5.67	143.55	5.67	231.894	5.268	72.5401
	5.272	76.0184	5.68	236.067	5.68	143.214	5.68	231.663	5.272	72.5683
	5.276	75.8941	5.69	235.546	5.69	142.894	5.69	231.432	5.276	72.5924
	5.28	75.7641	5.7	235.037	5.7	142.594	5.7	231.2	5.28	72.612
	5.284	75.6289	5.71	234.541	5.71	142.314	5.71	230.966	5.284	72.6267
	5.288	75.4887	5.72	234.059	5.72	142.056	5.72	230.729	5.288	72.6363
	5.292	75.344	5.73	233.591	5.73	141.821	5.73	230.487	5.292	72.6404
	5.296	75.1951	5.74	233.137	5.74	141.61	5.74	230.241	5.296	72.6387
	5.3	75.0425	5.75	232.698	5.75	141.424	5.75	229.99	5.3	72.631
	5.304	74.8867	5.76	232.274	5.76	141.262	5.76	229.733	5.304	72.6171
	5.308	74.7281	5.77	231.864	5.77	141.126	5.77	229.469	5.308	72.5968
	5.312	74.5674	5.78	231.469	5.78	141.014	5.78	229.199	5.312	72.5701
	5.316	74.405	5.79	231.09	5.79	140.926	5.79	228.923	5.316	72.5368
	5.32	74.2416	5.8	230.725	5.8	140.861	5.8	228.641	5.32	72.4971
	5.324	74.0778	5.81	230.375	5.81	140.817	5.81	228.352	5.324	72.4508
	5.328	73.9141	5.82	230.04	5.82	140.794	5.82	228.058	5.328	72.3982
	5.332	73.7511	5.83	229.72	5.83	140.789	5.83	227.758	5.332	72.3393
	5.336	73.5896	5.84	229.415	5.84	140.801	5.84	227.454	5.336	72.2743
	5.34	73.4301	5.85	229.124	5.85	140.826	5.85	227.147	5.34	72.2035
	5.344	73.2732	5.86	228.849	5.86	140.863	5.86	226.836	5.344	72.1271
	5.348	73.1196	5.87	228.588	5.87	140.91	5.87	226.524	5.348	72.0455
	5.352	72.9698	5.88	228.343	5.88	140.962	5.88	226.211	5.352	71.9589
	5.356	72.8244	5.89	228.113	5.89	141.018	5.89	225.899	5.356	71.8678
	5.36	72.6839	5.9	227.897	5.9	141.074	5.9	225.589	5.36	71.7726
	5.364	72.5488	5.91	227.698	5.91	141.128	5.91	225.281	5.364	71.6737
	5.368	72.4194	5.92	227.514	5.92	141.176	5.92	224.978	5.368	71.5716
	5.372	72.2963	5.93	227.345	5.93	141.216	5.93	224.681	5.372	71.4666
	5.376	72.1798	5.94	227.193	5.94	141.245	5.94	224.39	5.376	71.3594
	5.38	72.0701	5.95	227.057	5.95	141.261	5.95	224.108	5.38	71.2503
	5.384	71.9673	5.96	226.938	5.96	141.26	5.96	223.835	5.384	71.1399
	5.388	71.8718	5.97	226.835	5.97	141.241	5.97	223.572	5.388	71.0286
	5.392	71.7835	5.98	226.749	5.98	141.201	5.98	223.32	5.392	70.9168
	5.396	71.7024	5.99	226.68	5.99	141.139	5.99	223.081	5.396	70.805
	5.4	71.6286	6	226.629	6	141.052	6	222.854	5.4	70.6935
	5.404	71.5617	6.01	226.594	6.01	140.94	6.01	222.641	5.404	70.5828
	5.408	71.5017	6.02	226.577	6.02	140.802	6.02	222.442	5.408	70.4732
	5.412	71.4483	6.03	226.577	6.03	140.636	6.03	222.256	5.412	70.3649
	5.416	71.4011	6.04	226.594	6.04	140.442	6.04	222.085	5.416	70.2582
	5.42	71.3597	6.05	226.627	6.05	140.22	6.05	221.928	5.42	70.1534
	5.424	71.3238	6.06	226.677	6.06	139.971	6.06	221.784	5.424	70.0506
	5.428	71.2929	6.07	226.742	6.07	139.694	6.07	221.654	5.428	69.9498
	5.432	71.2664	6.08	226.822	6.08	139.391	6.08	221.537	5.432	69.8513
	5.436	71.2438	6.09	226.916	6.09	139.062	6.09	221.432	5.436	69.755
	5.44	71.2247	6.1	227.023	6.1	138.708	6.1	221.338	5.44	69.6609
	5.444	71.2084	6.11	227.142	6.11	138.332	6.11	221.255	5.444	69.569
	5.448	71.1944	6.12	227.272	6.12	137.936	6.12	221.18	5.448	69.4792
	5.452	71.1822	6.13	227.411	6.13	137.52	6.13	221.114	5.452	69.3913
	5.456	71.1713	6.14	227.558	6.14	137.087	6.14	221.054	5.456	69.3053
	5.46	71.1613	6.15	227.711	6.15	136.639	6.15	221	5.46	69.2209
	5.464	71.1517	6.16	227.869	6.16	136.18	6.16	220.949	5.464	69.1381
	5.468	71.1422	6.17	228.029	6.17	135.711	6.17	220.902	5.468	69.0566
	5.472	71.1325	6.18	228.19	6.18	135.235	6.18	220.855	5.472	68.9763
	5.476	71.1223	6.19	228.35	6.19	134.754	6.19	220.809	5.476	68.8969
	5.48	71.1116	6.2	228.507	6.2	134.272	6.2	220.761	5.48	68.8184
	5.484	71.1002	6.21	228.659	6.21	133.791	6.21	220.712	5.484	68.7405
	5.488	71.0881	6.22	228.803	6.22	133.313	6.22	220.658	5.488	68.6632
	5.492	71.0756	6.23	228.938	6.23	132.842	6.23	220.601	5.492	68.5863
	5.496	71.0626	6.24	229.062	6.24	132.378	6.24	220.537	5.496	68.5099
	5.5	71.0496	6.25	229.172	6.25	131.926	6.25	220.468	5.5	68.4339
	5.504	71.0368	6.26	229.268	6.26	131.486	6.26	220.393	5.504	68.3584
	5.508	71.0247	6.27	229.347	6.27	131.061	6.27	220.31	5.508	68.2834
	5.512	71.0138	6.28	229.407	6.28	130.653	6.28	220.22	5.512	68.2091
	5.516	71.0046	6.29	229.448	6.29	130.263	6.29	220.123	5.516	68.1357
	5.52	70.9977	6.3	229.468	6.3	129.892	6.3	220.018	5.52	68.0634
	5.524	70.9939	6.31	229.466	6.31	129.543	6.31	219.906	5.524	67.9925
	5.528	70.9937	6.32	229.441	6.32	129.216	6.32	219.787	5.528	67.9233
	5.532	70.998	6.33	229.393	6.33	128.912	6.33	219.662	5.532	67.8563
	5.536	71.0073	6.34	229.321	6.34	128.631	6.34	219.532	5.536	67.7918
	5.54	71.0225	6.35	229.224	6.35	128.374	6.35	219.396	5.54	67.7302
	5.544	71.0441	6.36	229.104	6.36	128.14	6.36	219.257	5.544	67.6721
	5.548	71.0729	6.37	228.959	6.37	127.931	6.37	219.114	5.548	67.618
	5.552	71.1093	6.38	228.792	6.38	127.745	6.38	218.969	5.552	67.5683
	5.556	71.154	6.39	228.602	6.39	127.582	6.39	218.822	5.556	67.5235
	5.56	71.2074	6.4	228.39	6.4	127.442	6.4	218.676	5.56	67.4842
	5.564	71.2698	6.41	228.159	6.41	127.323	6.41	218.53	5.564	67.4508
	5.568	71.3415	6.42	227.909	6.42	127.225	6.42	218.386	5.568	67.4238
	5.572	71.4226	6.43	227.641	6.43	127.146	6.43	218.245	5.572	67.4035
	5.576	71.5132	6.44	227.358	6.44	127.085	6.44	218.107	5.576	67.3903
	5.58	71.613	6.45	227.062	6.45	127.041	6.45	217.974	5.58	67.3846
	5.584	71.722	6.46	226.755	6.46	127.013	6.46	217.847	5.584	67.3865
	5.588	71.8396	6.47	226.438	6.47	126.998	6.47	217.725	5.588	67.3963
	5.592	71.9653	6.48	226.115	6.48	126.995	6.48	217.61	5.592	67.4139
	5.596	72.0986	6.49	225.786	6.49	127.002	6.49	217.501	5.596	67.4395
	5.6	72.2385	6.5	225.456	6.5	127.017	6.5	217.399	5.6	67.4728
	5.604	72.3842	6.51	225.126	6.51	127.04	6.51	217.305	5.604	67.5137
	5.608	72.5346	6.52	224.799	6.52	127.067	6.52	217.218	5.608	67.562
	5.612	72.6885	6.53	224.476	6.53	127.098	6.53	217.137	5.612	67.6171
	5.616	72.8447	6.54	224.16	6.54	127.13	6.54	217.063	5.616	67.6787
	5.62	73.0018	6.55	223.853	6.55	127.162	6.55	216.996	5.62	67.7462
	5.624	73.1584	6.56	223.557	6.56	127.191	6.56	216.934	5.624	67.8188
	5.628	73.313	6.57	223.274	6.57	127.217	6.57	216.877	5.628	67.8958
	5.632	73.464	6.58	223.006	6.58	127.238	6.58	216.824	5.632	67.9764
	5.636	73.61	6.59	222.754	6.59	127.253	6.59	216.775	5.636	68.0596
	5.64	73.7493	6.6	222.519	6.6	127.26	6.6	216.728	5.64	68.1445
	5.644	73.8804	6.61	222.302	6.61	127.258	6.61	216.682	5.644	68.2301
	5.648	74.0018	6.62	222.105	6.62	127.245	6.62	216.637	5.648	68.3153
	5.652	74.1121	6.63	221.927	6.63	127.222	6.63	216.591	5.652	68.3989
	5.656	74.2099	6.64	221.77	6.64	127.186	6.64	216.544	5.656	68.48
	5.66	74.2939	6.65	221.634	6.65	127.139	6.65	216.494	5.66	68.5573
	5.664	74.3629	6.66	221.518	6.66	127.078	6.66	216.441	5.664	68.6298
	5.668	74.4161	6.67	221.423	6.67	127.003	6.67	216.382	5.668	68.6964
	5.672	74.4523	6.68	221.348	6.68	126.914	6.68	216.319	5.672	68.7561
	5.676	74.471	6.69	221.293	6.69	126.812	6.69	216.25	5.676	68.8078
	5.68	74.4716	6.7	221.256	6.7	126.696	6.7	216.174	5.68	68.8507
	5.684	74.4537	6.71	221.237	6.71	126.566	6.71	216.091	5.684	68.8839
	5.688	74.417	6.72	221.236	6.72	126.423	6.72	216.001	5.688	68.9066
	5.692	74.3617	6.73	221.25	6.73	126.267	6.73	215.902	5.692	68.9182
	5.696	74.2878	6.74	221.278	6.74	126.099	6.74	215.796	5.696	68.918
	5.7	74.1958	6.75	221.319	6.75	125.919	6.75	215.683	5.7	68.9057
	5.704	74.0862	6.76	221.373	6.76	125.729	6.76	215.561	5.704	68.8809
	5.708	73.9599	6.77	221.436	6.77	125.529	6.77	215.433	5.708	68.8434
	5.712	73.8176	6.78	221.508	6.78	125.32	6.78	215.298	5.712	68.7931
	5.716	73.6606	6.79	221.588	6.79	125.104	6.79	215.156	5.716	68.73
	5.72	73.49	6.8	221.673	6.8	124.882	6.8	215.009	5.72	68.6542
	5.724	73.3073	6.81	221.763	6.81	124.656	6.81	214.858	5.724	68.566
	5.728	73.1139	6.82	221.855	6.82	124.425	6.82	214.703	5.728	68.4659
	5.732	72.9116	6.83	221.95	6.83	124.193	6.83	214.545	5.732	68.3543
	5.736	72.7019	6.84	222.044	6.84	123.96	6.84	214.386	5.736	68.2317
	5.74	72.4866	6.85	222.138	6.85	123.728	6.85	214.226	5.74	68.099
	5.744	72.2676	6.86	222.23	6.86	123.499	6.86	214.067	5.744	67.9568
	5.748	72.0467	6.87	222.32	6.87	123.273	6.87	213.909	5.748	67.8061
	5.752	71.8256	6.88	222.406	6.88	123.053	6.88	213.755	5.752	67.6478
	5.756	71.6064	6.89	222.487	6.89	122.839	6.89	213.605	5.756	67.4829
	5.76	71.3905	6.9	222.563	6.9	122.633	6.9	213.461	5.76	67.3124
	5.764	71.1799	6.91	222.634	6.91	122.436	6.91	213.323	5.764	67.1374
	5.768	70.9761	6.92	222.699	6.92	122.249	6.92	213.193	5.768	66.9589
	5.772	70.7806	6.93	222.758	6.93	122.073	6.93	213.071	5.772	66.7782
	5.776	70.5949	6.94	222.81	6.94	121.91	6.94	212.958	5.776	66.5963
	5.78	70.4201	6.95	222.855	6.95	121.759	6.95	212.855	5.78	66.4144
	5.784	70.2575	6.96	222.894	6.96	121.621	6.96	212.763	5.784	66.2334
	5.788	70.1079	6.97	222.927	6.97	121.498	6.97	212.682	5.788	66.0545
	5.792	69.9721	6.98	222.953	6.98	121.389	6.98	212.613	5.792	65.8786
	5.796	69.8509	6.99	222.973	6.99	121.294	6.99	212.556	5.796	65.7068
	5.8	69.7446	7	222.987	7	121.214	7	212.51	5.8	65.5399
	5.804	69.6535	7.01	222.995	7.01	121.148	7.01	212.477	5.804	65.3787
	5.808	69.5777	7.02	222.998	7.02	121.096	7.02	212.455	5.808	65.2242
	5.812	69.517	7.03	222.996	7.03	121.058	7.03	212.444	5.812	65.0769
	5.816	69.4713	7.04	222.989	7.04	121.033	7.04	212.445	5.816	64.9375
	5.82	69.4401	7.05	222.977	7.05	121.02	7.05	212.456	5.82	64.8066
	5.824	69.4229	7.06	222.962	7.06	121.018	7.06	212.477	5.824	64.6846
	5.828	69.4189	7.07	222.942	7.07	121.027	7.07	212.508	5.828	64.572
	5.832	69.4274	7.08	222.92	7.08	121.046	7.08	212.546	5.832	64.4691
	5.836	69.4473	7.09	222.894	7.09	121.072	7.09	212.592	5.836	64.3761
	5.84	69.4776	7.1	222.865	7.1	121.105	7.1	212.644	5.84	64.2933
	5.844	69.5172	7.11	222.833	7.11	121.144	7.11	212.701	5.844	64.2207
	5.848	69.5649	7.12	222.799	7.12	121.187	7.12	212.762	5.848	64.1584
	5.852	69.6195	7.13	222.763	7.13	121.233	7.13	212.826	5.852	64.1064
	5.856	69.6798	7.14	222.725	7.14	121.28	7.14	212.892	5.856	64.0645
	5.86	69.7445	7.15	222.685	7.15	121.328	7.15	212.958	5.86	64.0326
	5.864	69.8124	7.16	222.643	7.16	121.373	7.16	213.023	5.864	64.0105
	5.868	69.8823	7.17	222.6	7.17	121.416	7.17	213.086	5.868	63.9979
	5.872	69.953	7.18	222.556	7.18	121.454	7.18	213.146	5.872	63.9945
	5.876	70.0234	7.19	222.511	7.19	121.487	7.19	213.201	5.876	63.9999
	5.88	70.0925	7.2	222.465	7.2	121.514	7.2	213.251	5.88	64.0138
	5.884	70.1593	7.21	222.419	7.21	121.533	7.21	213.294	5.884	64.0356
	5.888	70.2231	7.22	222.373	7.22	121.543	7.22	213.329	5.888	64.065
	5.892	70.2831	7.23	222.326	7.23	121.545	7.23	213.356	5.892	64.1013
	5.896	70.3388	7.24	222.281	7.24	121.536	7.24	213.373	5.896	64.144
	5.9	70.3895	7.25	222.236	7.25	121.516	7.25	213.38	5.9	64.1925
	5.904	70.4349	7.26	222.192	7.26	121.486	7.26	213.375	5.904	64.2462
	5.908	70.4749	7.27	222.15	7.27	121.444	7.27	213.359	5.908	64.3044
	5.912	70.5092	7.28	222.111	7.28	121.392	7.28	213.331	5.912	64.3665
	5.916	70.5379	7.29	222.075	7.29	121.328	7.29	213.29	5.916	64.4318
	5.92	70.561	7.3	222.042	7.3	121.253	7.3	213.236	5.92	64.4994
	5.924	70.5788	7.31	222.014	7.31	121.168	7.31	213.169	5.924	64.5688
	5.928	70.5916	7.32	221.99	7.32	121.072	7.32	213.089	5.928	64.639
	5.932	70.5998	7.33	221.972	7.33	120.967	7.33	212.996	5.932	64.7095
	5.936	70.6038	7.34	221.961	7.34	120.853	7.34	212.89	5.936	64.7793
	5.94	70.6042	7.35	221.957	7.35	120.731	7.35	212.771	5.94	64.8477
	5.944	70.6016	7.36	221.961	7.36	120.603	7.36	212.64	5.944	64.9139
	5.948	70.5965	7.37	221.973	7.37	120.468	7.37	212.498	5.948	64.9771
	5.952	70.5898	7.38	221.995	7.38	120.328	7.38	212.344	5.952	65.0365
	5.956	70.5819	7.39	222.028	7.39	120.184	7.39	212.181	5.956	65.0915
	5.96	70.5736	7.4	222.071	7.4	120.037	7.4	212.009	5.96	65.1412
	5.964	70.5655	7.41	222.125	7.41	119.889	7.41	211.829	5.964	65.1849
	5.968	70.5583	7.42	222.192	7.42	119.741	7.42	211.642	5.968	65.222
	5.972	70.5524	7.43	222.271	7.43	119.592	7.43	211.45	5.972	65.2518
	5.976	70.5485	7.44	222.362	7.44	119.446	7.44	211.253	5.976	65.2737
	5.98	70.5468	7.45	222.467	7.45	119.302	7.45	211.054	5.98	65.2873
	5.984	70.548	7.46	222.585	7.46	119.162	7.46	210.854	5.984	65.292
	5.988	70.5521	7.47	222.716	7.47	119.026	7.47	210.655	5.988	65.2874
	5.992	70.5596	7.48	222.861	7.48	118.896	7.48	210.458	5.992	65.2733
	5.996	70.5704	7.49	223.018	7.49	118.772	7.49	210.265	5.996	65.2494
	6	70.5846	7.5	223.188	7.5	118.655	7.5	210.078	6	65.2155
	6.004	70.6023	7.51	223.369	7.51	118.544	7.51	209.9	6.004	65.1717
	6.008	70.6231	7.52	223.563	7.52	118.442	7.52	209.731	6.008	65.118
	6.012	70.647	7.53	223.766	7.53	118.347	7.53	209.574	6.012	65.0545
	6.016	70.6736	7.54	223.979	7.54	118.26	7.54	209.431	6.016	64.9814
	6.02	70.7025	7.55	224.201	7.55	118.182	7.55	209.303	6.02	64.8993
	6.024	70.7332	7.56	224.43	7.56	118.112	7.56	209.192	6.024	64.8085
	6.028	70.7653	7.57	224.666	7.57	118.05	7.57	209.1	6.028	64.7097
	6.032	70.7981	7.58	224.906	7.58	117.995	7.58	209.029	6.032	64.6034
	6.036	70.8311	7.59	225.149	7.59	117.949	7.59	208.98	6.036	64.4906
	6.04	70.8636	7.6	225.394	7.6	117.909	7.6	208.954	6.04	64.372
	6.044	70.895	7.61	225.639	7.61	117.876	7.61	208.954	6.044	64.2487
	6.048	70.9245	7.62	225.882	7.62	117.85	7.62	208.979	6.048	64.1216
	6.052	70.9515	7.63	226.122	7.63	117.829	7.63	209.03	6.052	63.9919
	6.056	70.9755	7.64	226.357	7.64	117.813	7.64	209.11	6.056	63.8607
	6.06	70.9956	7.65	226.586	7.65	117.802	7.65	209.217	6.06	63.7292
	6.064	71.0114	7.66	226.807	7.66	117.795	7.66	209.353	6.064	63.5987
	6.068	71.0224	7.67	227.017	7.67	117.792	7.67	209.518	6.068	63.4704
	6.072	71.028	7.68	227.217	7.68	117.791	7.68	209.711	6.072	63.3455
	6.076	71.0278	7.69	227.404	7.69	117.792	7.69	209.932	6.076	63.2253
	6.08	71.0216	7.7	227.578	7.7	117.794	7.7	210.181	6.08	63.111
	6.084	71.009	7.71	227.736	7.71	117.798	7.71	210.457	6.084	63.0037
	6.088	70.9899	7.72	227.879	7.72	117.802	7.72	210.759	6.088	62.9047
	6.092	70.9642	7.73	228.005	7.73	117.806	7.73	211.085	6.092	62.8148
	6.096	70.9319	7.74	228.114	7.74	117.809	7.74	211.436	6.096	62.7351
	6.1	70.8931	7.75	228.205	7.75	117.812	7.75	211.807	6.1	62.6665
	6.104	70.8479	7.76	228.278	7.76	117.813	7.76	212.199	6.104	62.6097
	6.108	70.7968	7.77	228.333	7.77	117.812	7.77	212.609	6.108	62.5653
	6.112	70.7399	7.78	228.37	7.78	117.81	7.78	213.035	6.112	62.534
	6.116	70.6778	7.79	228.389	7.79	117.805	7.79	213.475	6.116	62.516
	6.12	70.6109	7.8	228.392	7.8	117.798	7.8	213.927	6.12	62.5117
	6.124	70.5399	7.81	228.378	7.81	117.788	7.81	214.388	6.124	62.5212
	6.128	70.4652	7.82	228.348	7.82	117.775	7.82	214.855	6.128	62.5444
	6.132	70.3876	7.83	228.304	7.83	117.759	7.83	215.327	6.132	62.5813
	6.136	70.3077	7.84	228.248	7.84	117.74	7.84	215.8	6.136	62.6314
	6.14	70.2264	7.85	228.179	7.85	117.717	7.85	216.273	6.14	62.6945
	6.144	70.1442	7.86	228.101	7.86	117.69	7.86	216.743	6.144	62.7699
	6.148	70.062	7.87	228.014	7.87	117.66	7.87	217.208	6.148	62.8569
	6.152	69.9805	7.88	227.92	7.88	117.626	7.88	217.665	6.152	62.9549
	6.156	69.9003	7.89	227.822	7.89	117.587	7.89	218.112	6.156	63.0629
	6.16	69.8222	7.9	227.721	7.9	117.545	7.9	218.548	6.16	63.18
	6.164	69.7467	7.91	227.619	7.91	117.497	7.91	218.97	6.164	63.3051
	6.168	69.6746	7.92	227.519	7.92	117.444	7.92	219.377	6.168	63.4371
	6.172	69.6062	7.93	227.422	7.93	117.387	7.93	219.767	6.172	63.5749
	6.176	69.5422	7.94	227.329	7.94	117.323	7.94	220.14	6.176	63.7172
	6.18	69.4829	7.95	227.245	7.95	117.254	7.95	220.494	6.18	63.863
	6.184	69.4286	7.96	227.169	7.96	117.179	7.96	220.827	6.184	64.0109
	6.188	69.3796	7.97	227.104	7.97	117.097	7.97	221.141	6.188	64.1597
	6.192	69.3361	7.98	227.051	7.98	117.008	7.98	221.434	6.192	64.3084
	6.196	69.2982	7.99	227.013	7.99	116.913	7.99	221.706	6.196	64.4557
	6.2	69.2659	8	226.99	8	116.809	8	221.957	6.2	64.6006
	6.204	69.2393	8.01	226.984	8.01	116.698	8.01	222.187	6.204	64.742
	6.208	69.2181	8.02	226.996	8.02	116.579	8.02	222.398	6.208	64.879
	6.212	69.2021	8.03	227.027	8.03	116.452	8.03	222.588	6.212	65.0106
	6.216	69.1912	8.04	227.078	8.04	116.317	8.04	222.76	6.216	65.1361
	6.22	69.1849	8.05	227.149	8.05	116.173	8.05	222.914	6.22	65.2546
	6.224	69.183	8.06	227.24	8.06	116.021	8.06	223.052	6.224	65.3657
	6.228	69.185	8.07	227.353	8.07	115.86	8.07	223.174	6.228	65.4687
	6.232	69.1905	8.08	227.486	8.08	115.691	8.08	223.281	6.232	65.5631
	6.236	69.1989	8.09	227.64	8.09	115.514	8.09	223.376	6.236	65.6487
	6.24	69.2098	8.1	227.814	8.1	115.33	8.1	223.459	6.24	65.7251
	6.244	69.2227	8.11	228.007	8.11	115.138	8.11	223.532	6.244	65.7922
	6.248	69.237	8.12	228.22	8.12	114.94	8.12	223.597	6.248	65.8498
	6.252	69.2522	8.13	228.45	8.13	114.735	8.13	223.654	6.252	65.898
	6.256	69.2678	8.14	228.698	8.14	114.526	8.14	223.706	6.256	65.9366
	6.26	69.2833	8.15	228.961	8.15	114.312	8.15	223.753	6.26	65.966
	6.264	69.2982	8.16	229.239	8.16	114.095	8.16	223.798	6.264	65.9861
	6.268	69.3122	8.17	229.529	8.17	113.875	8.17	223.841	6.268	65.9973
	6.272	69.3248	8.18	229.831	8.18	113.654	8.18	223.883	6.272	65.9996
	6.276	69.3356	8.19	230.143	8.19	113.432	8.19	223.926	6.276	65.9934
	6.28	69.3443	8.2	230.464	8.2	113.212	8.2	223.971	6.28	65.979
	6.284	69.3508	8.21	230.79	8.21	112.994	8.21	224.018	6.284	65.9566
	6.288	69.3546	8.22	231.122	8.22	112.78	8.22	224.068	6.288	65.9266
	6.292	69.3558	8.23	231.457	8.23	112.57	8.23	224.123	6.292	65.8892
	6.296	69.3541	8.24	231.793	8.24	112.367	8.24	224.182	6.296	65.8448
	6.3	69.3496	8.25	232.129	8.25	112.171	8.25	224.246	6.3	65.7936
	6.304	69.3421	8.26	232.464	8.26	111.984	8.26	224.316	6.304	65.736
	6.308	69.3318	8.27	232.795	8.27	111.806	8.27	224.391	6.308	65.672
	6.312	69.3186	8.28	233.122	8.28	111.639	8.28	224.472	6.312	65.6022
	6.316	69.3027	8.29	233.442	8.29	111.484	8.29	224.56	6.316	65.5265
	6.32	69.2842	8.3	233.755	8.3	111.342	8.3	224.653	6.32	65.4454
	6.324	69.2634	8.31	234.06	8.31	111.212	8.31	224.753	6.324	65.3589
	6.328	69.2403	8.32	234.356	8.32	111.097	8.32	224.859	6.328	65.2673
	6.332	69.2153	8.33	234.641	8.33	110.995	8.33	224.971	6.332	65.1708
	6.336	69.1884	8.34	234.915	8.34	110.908	8.34	225.089	6.336	65.0696
	6.34	69.1601	8.35	235.177	8.35	110.836	8.35	225.213	6.34	64.9639
	6.344	69.1304	8.36	235.427	8.36	110.778	8.36	225.343	6.344	64.8538
	6.348	69.0997	8.37	235.665	8.37	110.734	8.37	225.478	6.348	64.7396
	6.352	69.0682	8.38	235.89	8.38	110.704	8.38	225.619	6.352	64.6215
	6.356	69.0361	8.39	236.102	8.39	110.687	8.39	225.766	6.356	64.4999
	6.36	69.0036	8.4	236.302	8.4	110.682	8.4	225.918	6.36	64.3749
	6.364	68.9709	8.41	236.49	8.41	110.689	8.41	226.075	6.364	64.247
	6.368	68.9382	8.42	236.665	8.42	110.706	8.42	226.238	6.368	64.1164
	6.372	68.9056	8.43	236.829	8.43	110.732	8.43	226.406	6.372	63.9836
	6.376	68.8733	8.44	236.982	8.44	110.767	8.44	226.58	6.376	63.849
	6.38	68.8413	8.45	237.125	8.45	110.807	8.45	226.759	6.38	63.7131
	6.384	68.8098	8.46	237.259	8.46	110.853	8.46	226.944	6.384	63.5765
	6.388	68.7788	8.47	237.384	8.47	110.903	8.47	227.134	6.388	63.4396
	6.392	68.7483	8.48	237.501	8.48	110.954	8.48	227.331	6.392	63.3032
	6.396	68.7183	8.49	237.612	8.49	111.006	8.49	227.533	6.396	63.1678
	6.4	68.6889	8.5	237.718	8.5	111.057	8.5	227.741	6.4	63.0341
	6.404	68.66	8.51	237.818	8.51	111.106	8.51	227.955	6.404	62.9029
	6.408	68.6315	8.52	237.916	8.52	111.151	8.52	228.175	6.408	62.7748
	6.412	68.6035	8.53	238.011	8.53	111.191	8.53	228.401	6.412	62.6505
	6.416	68.5758	8.54	238.106	8.54	111.224	8.54	228.634	6.416	62.5309
	6.42	68.5483	8.55	238.201	8.55	111.25	8.55	228.872	6.42	62.4166
	6.424	68.5211	8.56	238.297	8.56	111.268	8.56	229.117	6.424	62.3083
	6.428	68.494	8.57	238.395	8.57	111.277	8.57	229.367	6.428	62.2067
	6.432	68.467	8.58	238.497	8.58	111.276	8.58	229.623	6.432	62.1126
	6.436	68.44	8.59	238.604	8.59	111.264	8.59	229.884	6.436	62.0264
	6.44	68.4129	8.6	238.717	8.6	111.243	8.6	230.15	6.44	61.9487
	6.444	68.3857	8.61	238.836	8.61	111.211	8.61	230.421	6.444	61.8801
	6.448	68.3583	8.62	238.963	8.62	111.168	8.62	230.696	6.448	61.821
	6.452	68.3308	8.63	239.098	8.63	111.116	8.63	230.974	6.452	61.7716
	6.456	68.3031	8.64	239.243	8.64	111.053	8.64	231.255	6.456	61.7324
	6.46	68.2752	8.65	239.398	8.65	110.982	8.65	231.538	6.46	61.7034
	6.464	68.2471	8.66	239.563	8.66	110.902	8.66	231.823	6.464	61.6848
	6.468	68.2189	8.67	239.74	8.67	110.815	8.67	232.108	6.468	61.6765
	6.472	68.1906	8.68	239.929	8.68	110.721	8.68	232.393	6.472	61.6785
	6.476	68.1622	8.69	240.13	8.69	110.622	8.69	232.677	6.476	61.6905
	6.48	68.1339	8.7	240.343	8.7	110.518	8.7	232.959	6.48	61.7122
	6.484	68.1057	8.71	240.57	8.71	110.412	8.71	233.239	6.484	61.7432
	6.488	68.0776	8.72	240.809	8.72	110.304	8.72	233.514	6.488	61.7831
	6.492	68.0498	8.73	241.062	8.73	110.195	8.73	233.785	6.492	61.8312
	6.496	68.0224	8.74	241.329	8.74	110.088	8.74	234.051	6.496	61.887
	6.5	67.9954	8.75	241.608	8.75	109.982	8.75	234.31	6.5	61.9498
	6.504	67.969	8.76	241.901	8.76	109.879	8.76	234.563	6.504	62.0187
	6.508	67.9432	8.77	242.207	8.77	109.781	8.77	234.807	6.508	62.0929
	6.512	67.9181	8.78	242.526	8.78	109.687	8.78	235.043	6.512	62.1716
	6.516	67.8938	8.79	242.858	8.79	109.6	8.79	235.271	6.516	62.2539
	6.52	67.8704	8.8	243.203	8.8	109.52	8.8	235.488	6.52	62.3389
	6.524	67.8479	8.81	243.559	8.81	109.447	8.81	235.696	6.524	62.4257
	6.528	67.8265	8.82	243.927	8.82	109.381	8.82	235.894	6.528	62.5134
	6.532	67.8061	8.83	244.306	8.83	109.324	8.83	236.081	6.532	62.601
	6.536	67.7868	8.84	244.696	8.84	109.274	8.84	236.258	6.536	62.6878
	6.54	67.7687	8.85	245.096	8.85	109.233	8.85	236.424	6.54	62.773
	6.544	67.7518	8.86	245.506	8.86	109.2	8.86	236.579	6.544	62.8558
	6.548	67.7361	8.87	245.925	8.87	109.174	8.87	236.725	6.548	62.9354
	6.552	67.7217	8.88	246.352	8.88	109.156	8.88	236.861	6.552	63.0113
	6.556	67.7085	8.89	246.787	8.89	109.143	8.89	236.987	6.556	63.0828
	6.56	67.6968	8.9	247.229	8.9	109.136	8.9	237.104	6.56	63.1496
	6.564	67.6864	8.91	247.678	8.91	109.134	8.91	237.212	6.564	63.2112
	6.568	67.6775	8.92	248.132	8.92	109.136	8.92	237.313	6.568	63.2672
	6.572	67.6702	8.93	248.591	8.93	109.14	8.93	237.407	6.572	63.3175
	6.576	67.6644	8.94	249.055	8.94	109.146	8.94	237.494	6.576	63.362
	6.58	67.6604	8.95	249.523	8.95	109.152	8.95	237.577	6.58	63.4005
	6.584	67.6582	8.96	249.993	8.96	109.158	8.96	237.655	6.584	63.4331
	6.588	67.6581	8.97	250.466	8.97	109.162	8.97	237.73	6.588	63.46
	6.592	67.6601	8.98	250.941	8.98	109.164	8.98	237.802	6.592	63.4812
	6.596	67.6645	8.99	251.416	8.99	109.162	8.99	237.873	6.596	63.497
	6.6	67.6714	9	251.892	9	109.155	9	237.944	6.6	63.5079
	6.604	67.6813	9.01	252.367	9.01	109.143	9.01	238.016	6.604	63.514
	6.608	67.6942	9.02	252.842	9.02	109.126	9.02	238.09	6.608	63.5158
	6.612	67.7106	9.03	253.315	9.03	109.101	9.03	238.168	6.612	63.5138
	6.616	67.7307	9.04	253.785	9.04	109.07	9.04	238.249	6.616	63.5085
	6.62	67.7549	9.05	254.253	9.05	109.032	9.05	238.336	6.62	63.5002
	6.624	67.7836	9.06	254.718	9.06	108.986	9.06	238.43	6.624	63.4896
	6.628	67.8171	9.07	255.178	9.07	108.934	9.07	238.531	6.628	63.4771
	6.632	67.8558	9.08	255.634	9.08	108.874	9.08	238.641	6.632	63.4631
	6.636	67.9001	9.09	256.086	9.09	108.808	9.09	238.76	6.636	63.4482
	6.64	67.9504	9.1	256.531	9.1	108.736	9.1	238.89	6.64	63.4328
	6.644	68.007	9.11	256.971	9.11	108.66	9.11	239.031	6.644	63.4173
	6.648	68.0702	9.12	257.404	9.12	108.578	9.12	239.184	6.648	63.402
	6.652	68.1405	9.13	257.831	9.13	108.494	9.13	239.351	6.652	63.3873
	6.656	68.218	9.14	258.25	9.14	108.407	9.14	239.531	6.656	63.3734
	6.66	68.3031	9.15	258.661	9.15	108.319	9.15	239.725	6.66	63.3605
	6.664	68.3959	9.16	259.064	9.16	108.231	9.16	239.935	6.664	63.3488
	6.668	68.4966	9.17	259.459	9.17	108.144	9.17	240.16	6.668	63.3383
	6.672	68.6053	9.18	259.845	9.18	108.06	9.18	240.401	6.672	63.3292
	6.676	68.7219	9.19	260.221	9.19	107.979	9.19	240.659	6.676	63.3214
	6.68	68.8464	9.2	260.588	9.2	107.904	9.2	240.933	6.68	63.3148
	6.684	68.9787	9.21	260.945	9.21	107.835	9.21	241.224	6.684	63.3093
	6.688	69.1184	9.22	261.292	9.22	107.773	9.22	241.532	6.688	63.3046
	6.692	69.2654	9.23	261.628	9.23	107.719	9.23	241.856	6.692	63.3006
	6.696	69.4191	9.24	261.953	9.24	107.674	9.24	242.198	6.696	63.297
	6.7	69.5791	9.25	262.267	9.25	107.64	9.25	242.555	6.7	63.2935
	6.704	69.7448	9.26	262.569	9.26	107.616	9.26	242.929	6.704	63.2897
	6.708	69.9154	9.27	262.86	9.27	107.603	9.27	243.317	6.708	63.2852
	6.712	70.0903	9.28	263.139	9.28	107.601	9.28	243.721	6.712	63.2797
	6.716	70.2684	9.29	263.405	9.29	107.611	9.29	244.139	6.716	63.2727
	6.72	70.4489	9.3	263.66	9.3	107.632	9.3	244.569	6.72	63.2638
	6.724	70.6308	9.31	263.901	9.31	107.665	9.31	245.012	6.724	63.2526
	6.728	70.8129	9.32	264.131	9.32	107.708	9.32	245.465	6.728	63.2388
	6.732	70.9942	9.33	264.347	9.33	107.762	9.33	245.928	6.732	63.2218
	6.736	71.1734	9.34	264.551	9.34	107.825	9.34	246.399	6.736	63.2014
	6.74	71.3493	9.35	264.742	9.35	107.897	9.35	246.877	6.74	63.1771
	6.744	71.5207	9.36	264.92	9.36	107.977	9.36	247.359	6.744	63.1487
	6.748	71.6863	9.37	265.086	9.37	108.064	9.37	247.845	6.748	63.1157
	6.752	71.8449	9.38	265.24	9.38	108.155	9.38	248.332	6.752	63.0781
	6.756	71.9952	9.39	265.381	9.39	108.251	9.39	248.819	6.756	63.0356
	6.76	72.1362	9.4	265.511	9.4	108.35	9.4	249.303	6.76	62.988
	6.764	72.2665	9.41	265.63	9.41	108.45	9.41	249.783	6.764	62.9352
	6.768	72.3853	9.42	265.737	9.42	108.55	9.42	250.256	6.768	62.8771
	6.772	72.4914	9.43	265.834	9.43	108.649	9.43	250.721	6.772	62.8138
	6.776	72.5839	9.44	265.922	9.44	108.745	9.44	251.175	6.776	62.7453
	6.78	72.6621	9.45	266	9.45	108.837	9.45	251.618	6.78	62.6717
	6.784	72.7253	9.46	266.07	9.46	108.923	9.46	252.046	6.784	62.5932
	6.788	72.7729	9.47	266.133	9.47	109.004	9.47	252.459	6.788	62.51
	6.792	72.8045	9.48	266.19	9.48	109.076	9.48	252.854	6.792	62.4225
	6.796	72.8198	9.49	266.241	9.49	109.14	9.49	253.231	6.796	62.3308
	6.8	72.8187	9.5	266.288	9.5	109.195	9.5	253.588	6.8	62.2355
	6.804	72.8012	9.51	266.333	9.51	109.24	9.51	253.924	6.804	62.137
	6.808	72.7675	9.52	266.376	9.52	109.275	9.52	254.238	6.808	62.0357
	6.812	72.718	9.53	266.419	9.53	109.299	9.53	254.529	6.812	61.9323
	6.816	72.6531	9.54	266.463	9.54	109.312	9.54	254.798	6.816	61.8274
	6.82	72.5734	9.55	266.51	9.55	109.314	9.55	255.044	6.82	61.7215
	6.824	72.4799	9.56	266.562	9.56	109.305	9.56	255.267	6.824	61.6153
	6.828	72.3733	9.57	266.619	9.57	109.286	9.57	255.468	6.828	61.5095
	6.832	72.2549	9.58	266.684	9.58	109.257	9.58	255.647	6.832	61.4048
	6.836	72.1258	9.59	266.759	9.59	109.218	9.59	255.806	6.836	61.302
	6.84	71.9872	9.6	266.844	9.6	109.171	9.6	255.945	6.84	61.2018
	6.844	71.8407	9.61	266.943	9.61	109.115	9.61	256.067	6.844	61.105
	6.848	71.6876	9.62	267.055	9.62	109.053	9.62	256.172	6.848	61.0122
	6.852	71.5295	9.63	267.183	9.63	108.984	9.63	256.264	6.852	60.9243
	6.856	71.368	9.64	267.329	9.64	108.91	9.64	256.344	6.856	60.8418
	6.86	71.2047	9.65	267.493	9.65	108.832	9.65	256.415	6.86	60.7656
	6.864	71.0412	9.66	267.677	9.66	108.75	9.66	256.478	6.864	60.6963
	6.868	70.8791	9.67	267.883	9.67	108.666	9.67	256.538	6.868	60.6344
	6.872	70.72	9.68	268.112	9.68	108.581	9.68	256.597	6.872	60.5805
	6.876	70.5654	9.69	268.364	9.69	108.496	9.69	256.657	6.876	60.5352
	6.88	70.4167	9.7	268.64	9.7	108.412	9.7	256.722	6.88	60.4988
	6.884	70.2754	9.71	268.942	9.71	108.328	9.71	256.795	6.884	60.4717
	6.888	70.1426	9.72	269.27	9.72	108.247	9.72	256.878	6.888	60.4542
	6.892	70.0195	9.73	269.623	9.73	108.169	9.73	256.974	6.892	60.4464
	6.896	69.9071	9.74	270.003	9.74	108.093	9.74	257.086	6.896	60.4486
	6.9	69.8063	9.75	270.41	9.75	108.021	9.75	257.216	6.9	60.4606
	6.904	69.7178	9.76	270.842	9.76	107.953	9.76	257.366	6.904	60.4824
	6.908	69.6421	9.77	271.301	9.77	107.888	9.77	257.539	6.908	60.5138
	6.912	69.5796	9.78	271.785	9.78	107.827	9.78	257.737	6.912	60.5544
	6.916	69.5305	9.79	272.293	9.79	107.77	9.79	257.96	6.916	60.6039
	6.92	69.4948	9.8	272.824	9.8	107.716	9.8	258.21	6.92	60.6617
	6.924	69.4723	9.81	273.378	9.81	107.665	9.81	258.488	6.924	60.7273
	6.928	69.4627	9.82	273.952	9.82	107.617	9.82	258.795	6.928	60.7998
	6.932	69.4656	9.83	274.546	9.83	107.57	9.83	259.13	6.932	60.8786
	6.936	69.4802	9.84	275.157	9.84	107.524	9.84	259.493	6.936	60.9626
	6.94	69.5058	9.85	275.784	9.85	107.479	9.85	259.884	6.94	61.051
	6.944	69.5414	9.86	276.425	9.86	107.434	9.86	260.302	6.944	61.1427
	6.948	69.5859	9.87	277.077	9.87	107.388	9.87	260.745	6.948	61.2365
	6.952	69.6382	9.88	277.738	9.88	107.339	9.88	261.213	6.952	61.3313
	6.956	69.6971	9.89	278.406	9.89	107.288	9.89	261.703	6.956	61.426
	6.96	69.7611	9.9	279.079	9.9	107.234	9.9	262.212	6.96	61.5193
	6.964	69.8289	9.91	279.753	9.91	107.175	9.91	262.74	6.964	61.61
	6.968	69.8991	9.92	280.427	9.92	107.111	9.92	263.282	6.968	61.6968
	6.972	69.9703	9.93	281.097	9.93	107.041	9.93	263.836	6.972	61.7786
	6.976	70.041	9.94	281.762	9.94	106.965	9.94	264.4	6.976	61.8543
	6.98	70.1099	9.95	282.418	9.95	106.883	9.95	264.97	6.98	61.9226
	6.984	70.1756	9.96	283.064	9.96	106.793	9.96	265.543	6.984	61.9827
	6.988	70.237	9.97	283.698	9.97	106.697	9.97	266.116	6.988	62.0334
	6.992	70.2928	9.98	284.316	9.98	106.592	9.98	266.686	6.992	62.074
	6.996	70.3419	9.99	284.917	9.99	106.481	9.99	267.249	6.996	62.1037
	7	70.3836	10	285.499	10	106.362	10	267.804	7	62.1219
	7.004	70.4169	10.01	286.06	10.01	106.236	10.01	268.346	7.004	62.1281
	7.008	70.4412	10.02	286.599	10.02	106.103	10.02	268.875	7.008	62.1219
	7.012	70.4562	10.03	287.114	10.03	105.964	10.03	269.386	7.012	62.103
	7.016	70.4614	10.04	287.604	10.04	105.819	10.04	269.878	7.016	62.0715
	7.02	70.4568	10.05	288.068	10.05	105.669	10.05	270.35	7.02	62.0274
	7.024	70.4424	10.06	288.506	10.06	105.515	10.06	270.799	7.024	61.971
	7.028	70.4184	10.07	288.916	10.07	105.357	10.07	271.224	7.028	61.9027
	7.032	70.3854	10.08	289.3	10.08	105.197	10.08	271.625	7.032	61.823
	7.036	70.3437	10.09	289.656	10.09	105.035	10.09	272	7.036	61.7326
	7.04	70.2942	10.1	289.985	10.1	104.872	10.1	272.349	7.04	61.6324
	7.044	70.2377	10.11	290.288	10.11	104.709	10.11	272.672	7.044	61.5234
	7.048	70.1753	10.12	290.565	10.12	104.547	10.12	272.97	7.048	61.4066
	7.052	70.1081	10.13	290.817	10.13	104.388	10.13	273.243	7.052	61.2832
	7.056	70.0374	10.14	291.045	10.14	104.231	10.14	273.492	7.056	61.1544
	7.06	69.9645	10.15	291.252	10.15	104.078	10.15	273.718	7.06	61.0218
	7.064	69.8908	10.16	291.437	10.16	103.93	10.16	273.922	7.064	60.8866
	7.068	69.8177	10.17	291.604	10.17	103.787	10.17	274.105	7.068	60.7503
	7.072	69.7468	10.18	291.753	10.18	103.651	10.18	274.271	7.072	60.6144
	7.076	69.6794	10.19	291.888	10.19	103.52	10.19	274.419	7.076	60.4803
	7.08	69.6171	10.2	292.009	10.2	103.397	10.2	274.553	7.08	60.3495
	7.084	69.5612	10.21	292.119	10.21	103.281	10.21	274.673	7.084	60.2233
	7.088	69.5132	10.22	292.22	10.22	103.173	10.22	274.783	7.088	60.1032
	7.092	69.4741	10.23	292.315	10.23	103.072	10.23	274.884	7.092	59.9903
	7.096	69.4453	10.24	292.406	10.24	102.978	10.24	274.978	7.096	59.8859
	7.1	69.4276	10.25	292.494	10.25	102.892	10.25	275.068	7.1	59.791
	7.104	69.422	10.26	292.583	10.26	102.813	10.26	275.154	7.104	59.7065
	7.108	69.4292	10.27	292.673	10.27	102.741	10.27	275.239	7.108	59.6332
	7.112	69.4497	10.28	292.768	10.28	102.675	10.28	275.325	7.112	59.5718
	7.116	69.4839	10.29	292.869	10.29	102.615	10.29	275.412	7.116	59.5227
	7.12	69.5319	10.3	292.977	10.3	102.561	10.3	275.502	7.12	59.4864
	7.124	69.5938	10.31	293.095	10.31	102.511	10.31	275.597	7.124	59.463
	7.128	69.6693	10.32	293.224	10.32	102.465	10.32	275.696	7.128	59.4524
	7.132	69.7581	10.33	293.364	10.33	102.422	10.33	275.802	7.132	59.4547
	7.136	69.8594	10.34	293.518	10.34	102.382	10.34	275.914	7.136	59.4694
	7.14	69.9727	10.35	293.685	10.35	102.344	10.35	276.034	7.14	59.4961
	7.144	70.0969	10.36	293.867	10.36	102.307	10.36	276.16	7.144	59.5342
	7.148	70.2309	10.37	294.063	10.37	102.27	10.37	276.295	7.148	59.5829
	7.152	70.3735	10.38	294.274	10.38	102.234	10.38	276.436	7.152	59.6416
	7.156	70.5232	10.39	294.501	10.39	102.197	10.39	276.585	7.156	59.7091
	7.16	70.6787	10.4	294.741	10.4	102.159	10.4	276.74	7.16	59.7845
	7.164	70.8383	10.41	294.996	10.41	102.12	10.41	276.903	7.164	59.8666
	7.168	71.0004	10.42	295.264	10.42	102.079	10.42	277.072	7.168	59.9543
	7.172	71.1634	10.43	295.544	10.43	102.037	10.43	277.247	7.172	60.0464
	7.176	71.3254	10.44	295.836	10.44	101.994	10.44	277.427	7.176	60.1416
	7.18	71.4848	10.45	296.137	10.45	101.949	10.45	277.613	7.18	60.2388
	7.184	71.64	10.46	296.447	10.46	101.903	10.46	277.803	7.184	60.3366
	7.188	71.7892	10.47	296.765	10.47	101.856	10.47	277.998	7.188	60.434
	7.192	71.931	10.48	297.087	10.48	101.81	10.48	278.197	7.192	60.5298
	7.196	72.0639	10.49	297.414	10.49	101.763	10.49	278.401	7.196	60.6229
	7.2	72.1865	10.5	297.742	10.5	101.719	10.5	278.608	7.2	60.7124
	7.204	72.2977	10.51	298.07	10.51	101.676	10.51	278.819	7.204	60.7972
	7.208	72.3963	10.52	298.397	10.52	101.636	10.52	279.035	7.208	60.8767
	7.212	72.4814	10.53	298.72	10.53	101.601	10.53	279.255	7.212	60.95
	7.216	72.5524	10.54	299.038	10.54	101.571	10.54	279.479	7.216	61.0165
	7.22	72.6087	10.55	299.348	10.55	101.547	10.55	279.709	7.22	61.0758
	7.224	72.6499	10.56	299.651	10.56	101.531	10.56	279.944	7.224	61.1275
	7.228	72.6758	10.57	299.943	10.57	101.524	10.57	280.185	7.228	61.1713
	7.232	72.6865	10.58	300.223	10.58	101.527	10.58	280.433	7.232	61.207
	7.236	72.6822	10.59	300.491	10.59	101.541	10.59	280.688	7.236	61.2346
	7.24	72.6634	10.6	300.745	10.6	101.568	10.6	280.952	7.24	61.2541
	7.244	72.6305	10.61	300.984	10.61	101.608	10.61	281.224	7.244	61.2656
	7.248	72.5843	10.62	301.208	10.62	101.662	10.62	281.505	7.248	61.2694
	7.252	72.5258	10.63	301.416	10.63	101.731	10.63	281.797	7.252	61.2657
	7.256	72.4559	10.64	301.609	10.64	101.816	10.64	282.098	7.256	61.2548
	7.26	72.3759	10.65	301.785	10.65	101.917	10.65	282.411	7.26	61.2372
	7.264	72.2869	10.66	301.945	10.66	102.035	10.66	282.735	7.264	61.2134
	7.268	72.1904	10.67	302.09	10.67	102.17	10.67	283.07	7.268	61.1836
	7.272	72.0878	10.68	302.221	10.68	102.322	10.68	283.417	7.272	61.1485
	7.276	71.9804	10.69	302.337	10.69	102.491	10.69	283.775	7.276	61.1086
	7.28	71.8698	10.7	302.441	10.7	102.676	10.7	284.143	7.28	61.0642
	7.284	71.7574	10.71	302.533	10.71	102.877	10.71	284.522	7.284	61.0158
	7.288	71.6448	10.72	302.615	10.72	103.093	10.72	284.911	7.288	60.9639
	7.292	71.5332	10.73	302.688	10.73	103.323	10.73	285.308	7.292	60.9089
	7.296	71.4241	10.74	302.754	10.74	103.565	10.74	285.712	7.296	60.8511
	7.3	71.3186	10.75	302.816	10.75	103.819	10.75	286.122	7.3	60.7909
	7.304	71.2181	10.76	302.874	10.76	104.083	10.76	286.537	7.304	60.7285
	7.308	71.1235	10.77	302.93	10.77	104.355	10.77	286.955	7.308	60.6641
	7.312	71.0357	10.78	302.988	10.78	104.632	10.78	287.374	7.312	60.5979
	7.316	70.9556	10.79	303.048	10.79	104.914	10.79	287.792	7.316	60.5301
	7.32	70.8839	10.8	303.113	10.8	105.198	10.8	288.206	7.32	60.4607
	7.324	70.8211	10.81	303.185	10.81	105.482	10.81	288.616	7.324	60.3898
	7.328	70.7675	10.82	303.265	10.82	105.762	10.82	289.017	7.328	60.3174
	7.332	70.7235	10.83	303.355	10.83	106.038	10.83	289.409	7.332	60.2434
	7.336	70.689	10.84	303.458	10.84	106.306	10.84	289.788	7.336	60.1679
	7.34	70.6641	10.85	303.573	10.85	106.564	10.85	290.153	7.34	60.0907
	7.344	70.6486	10.86	303.703	10.86	106.81	10.86	290.502	7.344	60.0119
	7.348	70.6421	10.87	303.849	10.87	107.041	10.87	290.832	7.348	59.9313
	7.352	70.6443	10.88	304.011	10.88	107.255	10.88	291.142	7.352	59.849
	7.356	70.6547	10.89	304.191	10.89	107.45	10.89	291.43	7.356	59.7648
	7.36	70.6727	10.9	304.388	10.9	107.625	10.9	291.694	7.36	59.6788
	7.364	70.6976	10.91	304.603	10.91	107.776	10.91	291.934	7.364	59.5911
	7.368	70.7288	10.92	304.835	10.92	107.902	10.92	292.148	7.368	59.5017
	7.372	70.7654	10.93	305.085	10.93	108.003	10.93	292.335	7.372	59.4108
	7.376	70.8068	10.94	305.351	10.94	108.076	10.94	292.496	7.376	59.3184
	7.38	70.8521	10.95	305.632	10.95	108.121	10.95	292.629	7.38	59.2249
	7.384	70.9006	10.96	305.929	10.96	108.137	10.96	292.737	7.384	59.1305
	7.388	70.9515	10.97	306.238	10.97	108.123	10.97	292.818	7.388	59.0355
	7.392	71.0043	10.98	306.559	10.98	108.08	10.98	292.874	7.392	58.9403
	7.396	71.0581	10.99	306.89	10.99	108.006	10.99	292.905	7.396	58.8454
	7.4	71.1126	11	307.228	11	107.902	11	292.915	7.4	58.7512
	7.404	71.1671	11.01	307.572	11.01	107.769	11.01	292.903	7.404	58.6582
	7.408	71.2213	11.02	307.919	11.02	107.608	11.02	292.872	7.408	58.567
	7.412	71.2749	11.03	308.266	11.03	107.419	11.03	292.825	7.412	58.4781
	7.416	71.3275	11.04	308.612	11.04	107.204	11.04	292.764	7.416	58.3922
	7.42	71.3791	11.05	308.954	11.05	106.963	11.05	292.691	7.42	58.3097
	7.424	71.4295	11.06	309.288	11.06	106.7	11.06	292.609	7.424	58.2313
	7.428	71.4789	11.07	309.613	11.07	106.414	11.07	292.521	7.428	58.1576
	7.432	71.5273	11.08	309.925	11.08	106.11	11.08	292.429	7.432	58.0891
	7.436	71.5749	11.09	310.223	11.09	105.788	11.09	292.337	7.436	58.0262
	7.44	71.6221	11.1	310.503	11.1	105.45	11.1	292.248	7.44	57.9695
	7.444	71.6691	11.11	310.765	11.11	105.1	11.11	292.164	7.444	57.9195
	7.448	71.7162	11.12	311.004	11.12	104.739	11.12	292.087	7.448	57.8763
	7.452	71.764	11.13	311.22	11.13	104.37	11.13	292.021	7.452	57.8404
	7.456	71.8128	11.14	311.411	11.14	103.995	11.14	291.967	7.456	57.8119
	7.46	71.8632	11.15	311.574	11.15	103.617	11.15	291.928	7.46	57.7909
	7.464	71.9155	11.16	311.71	11.16	103.237	11.16	291.906	7.464	57.7776
	7.468	71.9702	11.17	311.816	11.17	102.859	11.17	291.901	7.468	57.7718
	7.472	72.0277	11.18	311.893	11.18	102.484	11.18	291.916	7.472	57.7735
	7.476	72.0885	11.19	311.939	11.19	102.114	11.19	291.951	7.476	57.7825
	7.48	72.1528	11.2	311.954	11.2	101.752	11.2	292.007	7.48	57.7984
	7.484	72.2209	11.21	311.939	11.21	101.399	11.21	292.085	7.484	57.8209
	7.488	72.293	11.22	311.893	11.22	101.056	11.22	292.183	7.488	57.8497
	7.492	72.3693	11.23	311.818	11.23	100.726	11.23	292.302	7.492	57.8841
	7.496	72.4499	11.24	311.714	11.24	100.409	11.24	292.441	7.496	57.9237
	7.5	72.5347	11.25	311.582	11.25	100.106	11.25	292.6	7.5	57.9678
	7.504	72.6236	11.26	311.425	11.26	99.8188	11.26	292.776	7.504	58.0159
	7.508	72.7164	11.27	311.243	11.27	99.5471	11.27	292.967	7.508	58.0673
	7.512	72.8129	11.28	311.038	11.28	99.2916	11.28	293.174	7.512	58.1213
	7.516	72.9127	11.29	310.813	11.29	99.0525	11.29	293.392	7.516	58.1773
	7.52	73.0154	11.3	310.57	11.3	98.8299	11.3	293.62	7.52	58.2346
	7.524	73.1205	11.31	310.31	11.31	98.6236	11.31	293.856	7.524	58.2927
	7.528	73.2274	11.32	310.037	11.32	98.4332	11.32	294.096	7.528	58.3508
	7.532	73.3356	11.33	309.753	11.33	98.2581	11.33	294.339	7.532	58.4085
	7.536	73.4443	11.34	309.46	11.34	98.0977	11.34	294.581	7.536	58.4653
	7.54	73.553	11.35	309.162	11.35	97.9512	11.35	294.82	7.54	58.5206
	7.544	73.661	11.36	308.86	11.36	97.8177	11.36	295.053	7.544	58.5742
	7.548	73.7675	11.37	308.558	11.37	97.696	11.37	295.278	7.548	58.6258
	7.552	73.872	11.38	308.258	11.38	97.5851	11.38	295.492	7.552	58.675
	7.556	73.9736	11.39	307.962	11.39	97.4838	11.39	295.692	7.556	58.7218
	7.56	74.0719	11.4	307.672	11.4	97.3907	11.4	295.877	7.56	58.766
	7.564	74.1662	11.41	307.392	11.41	97.3048	11.41	296.045	7.564	58.8077
	7.568	74.256	11.42	307.123	11.42	97.2246	11.42	296.193	7.568	58.8469
	7.572	74.3409	11.43	306.867	11.43	97.1489	11.43	296.321	7.572	58.8838
	7.576	74.4204	11.44	306.626	11.44	97.0765	11.44	296.426	7.576	58.9186
	7.58	74.4943	11.45	306.401	11.45	97.0061	11.45	296.509	7.58	58.9515
	7.584	74.5623	11.46	306.194	11.46	96.9368	11.46	296.567	7.584	58.9828
	7.588	74.6243	11.47	306.005	11.47	96.8673	11.47	296.602	7.588	59.013
	7.592	74.6803	11.48	305.836	11.48	96.7968	11.48	296.612	7.592	59.0423
	7.596	74.7302	11.49	305.688	11.49	96.7243	11.49	296.598	7.596	59.0711
	7.6	74.7743	11.5	305.561	11.5	96.6491	11.5	296.561	7.6	59.0999
	7.604	74.8126	11.51	305.455	11.51	96.5705	11.51	296.5	7.604	59.129
	7.608	74.8457	11.52	305.371	11.52	96.488	11.52	296.418	7.608	59.1589
	7.612	74.8737	11.53	305.308	11.53	96.4012	11.53	296.315	7.612	59.1899
	7.616	74.8972	11.54	305.267	11.54	96.3098	11.54	296.193	7.616	59.2223
	7.62	74.9166	11.55	305.246	11.55	96.2135	11.55	296.053	7.62	59.2563
	7.624	74.9324	11.56	305.245	11.56	96.1124	11.56	295.897	7.624	59.2923
	7.628	74.9454	11.57	305.263	11.57	96.0064	11.57	295.727	7.628	59.3304
	7.632	74.956	11.58	305.3	11.58	95.8958	11.58	295.545	7.632	59.3707
	7.636	74.9649	11.59	305.354	11.59	95.7809	11.59	295.353	7.636	59.4132
	7.64	74.9727	11.6	305.425	11.6	95.6618	11.6	295.154	7.64	59.4578
	7.644	74.9801	11.61	305.51	11.61	95.5392	11.61	294.949	7.644	59.5045
	7.648	74.9875	11.62	305.61	11.62	95.4135	11.62	294.741	7.648	59.5531
	7.652	74.9957	11.63	305.722	11.63	95.2854	11.63	294.531	7.652	59.6034
	7.656	75.0052	11.64	305.844	11.64	95.1553	11.64	294.323	7.656	59.6549
	7.66	75.0163	11.65	305.977	11.65	95.0241	11.65	294.117	7.66	59.7073
	7.664	75.0296	11.66	306.117	11.66	94.8924	11.66	293.916	7.664	59.7602
	7.668	75.0454	11.67	306.264	11.67	94.761	11.67	293.72	7.668	59.8131
	7.672	75.064	11.68	306.417	11.68	94.6307	11.68	293.533	7.672	59.8654
	7.676	75.0858	11.69	306.573	11.69	94.502	11.69	293.355	7.676	59.9165
	7.68	75.1107	11.7	306.732	11.7	94.3759	11.7	293.187	7.68	59.966
	7.684	75.139	11.71	306.891	11.71	94.253	11.71	293.03	7.684	60.0132
	7.688	75.1706	11.72	307.05	11.72	94.134	11.72	292.885	7.688	60.0575
	7.692	75.2056	11.73	307.208	11.73	94.0196	11.73	292.752	7.692	60.0984
	7.696	75.2439	11.74	307.362	11.74	93.9103	11.74	292.632	7.696	60.1352
	7.7	75.2852	11.75	307.513	11.75	93.8068	11.75	292.524	7.7	60.1676
	7.704	75.3294	11.76	307.658	11.76	93.7096	11.76	292.428	7.704	60.195
	7.708	75.3763	11.77	307.797	11.77	93.6191	11.77	292.345	7.708	60.217
	7.712	75.4256	11.78	307.928	11.78	93.5357	11.78	292.272	7.712	60.2333
	7.716	75.4769	11.79	308.05	11.79	93.4598	11.79	292.211	7.716	60.2435
	7.72	75.5301	11.8	308.163	11.8	93.3917	11.8	292.158	7.72	60.2475
	7.724	75.5847	11.81	308.266	11.81	93.3316	11.81	292.114	7.724	60.2452
	7.728	75.6406	11.82	308.358	11.82	93.2796	11.82	292.078	7.728	60.2365
	7.732	75.6972	11.83	308.437	11.83	93.2359	11.83	292.047	7.732	60.2214
	7.736	75.7545	11.84	308.503	11.84	93.2004	11.84	292.02	7.736	60.2001
	7.74	75.8121	11.85	308.556	11.85	93.1732	11.85	291.996	7.74	60.1727
	7.744	75.8698	11.86	308.595	11.86	93.1541	11.86	291.973	7.744	60.1396
	7.748	75.9274	11.87	308.619	11.87	93.143	11.87	291.949	7.748	60.1011
	7.752	75.9848	11.88	308.628	11.88	93.1397	11.88	291.924	7.752	60.0575
	7.756	76.042	11.89	308.62	11.89	93.1439	11.89	291.894	7.756	60.0094
	7.76	76.0987	11.9	308.597	11.9	93.1554	11.9	291.86	7.76	59.9573
	7.764	76.1552	11.91	308.556	11.91	93.1737	11.91	291.819	7.764	59.9016
	7.768	76.2112	11.92	308.498	11.92	93.1986	11.92	291.769	7.768	59.843
	7.772	76.2671	11.93	308.423	11.93	93.2294	11.93	291.711	7.772	59.7821
	7.776	76.3227	11.94	308.331	11.94	93.2658	11.94	291.641	7.776	59.7194
	7.78	76.3784	11.95	308.221	11.95	93.3073	11.95	291.56	7.78	59.6556
	7.784	76.4342	11.96	308.093	11.96	93.3531	11.96	291.467	7.784	59.5912
	7.788	76.4903	11.97	307.947	11.97	93.4029	11.97	291.361	7.788	59.5268
	7.792	76.5468	11.98	307.783	11.98	93.4558	11.98	291.241	7.792	59.4629
	7.796	76.604	11.99	307.602	11.99	93.5113	11.99	291.107	7.796	59.3999
	7.8	76.6619	12	307.404	12	93.5686	12	290.96	7.8	59.3382
	7.804	76.7206	12.01	307.19	12.01	93.627	12.01	290.798	7.804	59.2783
	7.808	76.7803	12.02	306.959	12.02	93.6858	12.02	290.623	7.808	59.2203
	7.812	76.841	12.03	306.712	12.03	93.7443	12.03	290.435	7.812	59.1646
	7.816	76.9025	12.04	306.45	12.04	93.8015	12.04	290.234	7.816	59.1113
	7.82	76.9649	12.05	306.175	12.05	93.8567	12.05	290.021	7.82	59.0605
	7.824	77.0279	12.06	305.886	12.06	93.9091	12.06	289.798	7.824	59.0122
	7.828	77.0913	12.07	305.585	12.07	93.9578	12.07	289.566	7.828	58.9663
	7.832	77.1548	12.08	305.273	12.08	94.0021	12.08	289.325	7.832	58.9228
	7.836	77.2179	12.09	304.95	12.09	94.0411	12.09	289.077	7.836	58.8815
	7.84	77.2802	12.1	304.62	12.1	94.074	12.1	288.824	7.84	58.8423
	7.844	77.3411	12.11	304.282	12.11	94.0999	12.11	288.568	7.844	58.8048
	7.848	77.3998	12.12	303.938	12.12	94.1183	12.12	288.309	7.848	58.7688
	7.852	77.4558	12.13	303.59	12.13	94.1282	12.13	288.05	7.852	58.7341
	7.856	77.5081	12.14	303.239	12.14	94.129	12.14	287.793	7.856	58.7002
	7.86	77.556	12.15	302.886	12.15	94.12	12.15	287.539	7.86	58.6671
	7.864	77.5985	12.16	302.534	12.16	94.1007	12.16	287.291	7.864	58.6343
	7.868	77.6348	12.17	302.184	12.17	94.0704	12.17	287.048	7.868	58.6016
	7.872	77.6638	12.18	301.837	12.18	94.0288	12.18	286.815	7.872	58.5689
	7.876	77.6848	12.19	301.495	12.19	93.9754	12.19	286.591	7.876	58.5358
	7.88	77.6966	12.2	301.16	12.2	93.91	12.2	286.379	7.88	58.5024
	7.884	77.6985	12.21	300.832	12.21	93.8323	12.21	286.179	7.884	58.4686
	7.888	77.6897	12.22	300.514	12.22	93.7422	12.22	285.994	7.888	58.4343
	7.892	77.6693	12.23	300.206	12.23	93.6396	12.23	285.823	7.892	58.3997
	7.896	77.6368	12.24	299.91	12.24	93.5249	12.24	285.669	7.896	58.3649
	7.9	77.5915	12.25	299.627	12.25	93.398	12.25	285.532	7.9	58.3301
	7.904	77.533	12.26	299.358	12.26	93.2594	12.26	285.411	7.904	58.2957
	7.908	77.461	12.27	299.103	12.27	93.1096	12.27	285.309	7.908	58.2621
	7.912	77.3754	12.28	298.864	12.28	92.9491	12.28	285.224	7.912	58.2297
	7.916	77.2761	12.29	298.64	12.29	92.7785	12.29	285.157	7.916	58.199
	7.92	77.1634	12.3	298.433	12.3	92.5988	12.3	285.108	7.92	58.1707
	7.924	77.0377	12.31	298.243	12.31	92.4108	12.31	285.076	7.924	58.1453
	7.928	76.8994	12.32	298.069	12.32	92.2156	12.32	285.061	7.928	58.1236
	7.932	76.7494	12.33	297.913	12.33	92.0142	12.33	285.062	7.932	58.1063
	7.936	76.5885	12.34	297.773	12.34	91.8079	12.34	285.078	7.936	58.0942
	7.94	76.4179	12.35	297.649	12.35	91.598	12.35	285.108	7.94	58.0879
	7.944	76.2387	12.36	297.541	12.36	91.3858	12.36	285.151	7.944	58.0881
	7.948	76.0526	12.37	297.448	12.37	91.1727	12.37	285.206	7.948	58.0957
	7.952	75.8609	12.38	297.371	12.38	90.9601	12.38	285.271	7.952	58.1112
	7.956	75.6655	12.39	297.307	12.39	90.7496	12.39	285.346	7.956	58.1353
	7.96	75.4682	12.4	297.256	12.4	90.5426	12.4	285.428	7.96	58.1686
	7.964	75.271	12.41	297.218	12.41	90.3405	12.41	285.515	7.964	58.2114
	7.968	75.0757	12.42	297.192	12.42	90.1448	12.42	285.608	7.968	58.2642
	7.972	74.8846	12.43	297.175	12.43	89.9569	12.43	285.703	7.972	58.3273
	7.976	74.6997	12.44	297.169	12.44	89.7781	12.44	285.799	7.976	58.4007
	7.98	74.523	12.45	297.171	12.45	89.6097	12.45	285.896	7.98	58.4846
	7.984	74.3566	12.46	297.18	12.46	89.4528	12.46	285.991	7.984	58.5789
	7.988	74.2025	12.47	297.196	12.47	89.3086	12.47	286.083	7.988	58.6834
	7.992	74.0627	12.48	297.218	12.48	89.1779	12.48	286.172	7.992	58.7976
	7.996	73.9389	12.49	297.245	12.49	89.0617	12.49	286.256	7.996	58.9212
	8	73.8328	12.5	297.277	12.5	88.9605	12.5	286.334	8	59.0534
	8.004	73.7459	12.51	297.311	12.51	88.8749	12.51	286.405	8.004	59.1937
	8.008	73.6796	12.52	297.349	12.52	88.8053	12.52	286.468	8.008	59.3411
	8.012	73.635	12.53	297.39	12.53	88.7519	12.53	286.524	8.012	59.4946
	8.016	73.613	12.54	297.433	12.54	88.7147	12.54	286.572	8.016	59.6532
	8.02	73.6143	12.55	297.477	12.55	88.6936	12.55	286.61	8.02	59.8156
	8.024	73.6394	12.56	297.524	12.56	88.6883	12.56	286.641	8.024	59.9808
	8.028	73.6884	12.57	297.572	12.57	88.6984	12.57	286.662	8.028	60.1474
	8.032	73.7614	12.58	297.623	12.58	88.7233	12.58	286.675	8.032	60.314
	8.036	73.8579	12.59	297.675	12.59	88.7621	12.59	286.68	8.036	60.4792
	8.04	73.9775	12.6	297.729	12.6	88.8141	12.6	286.677	8.04	60.6418
	8.044	74.1193	12.61	297.786	12.61	88.8781	12.61	286.667	8.044	60.8004
	8.048	74.2822	12.62	297.847	12.62	88.9531	12.62	286.65	8.048	60.9537
	8.052	74.465	12.63	297.91	12.63	89.0378	12.63	286.627	8.052	61.1003
	8.056	74.6662	12.64	297.978	12.64	89.1309	12.64	286.599	8.056	61.239
	8.06	74.884	12.65	298.05	12.65	89.231	12.65	286.567	8.06	61.3689
	8.064	75.1166	12.66	298.127	12.66	89.3366	12.66	286.53	8.064	61.4888
	8.068	75.3619	12.67	298.209	12.67	89.4463	12.67	286.49	8.068	61.5978
	8.072	75.6178	12.68	298.298	12.68	89.5586	12.68	286.449	8.072	61.6953
	8.076	75.882	12.69	298.393	12.69	89.672	12.69	286.405	8.076	61.7805
	8.08	76.1522	12.7	298.496	12.7	89.785	12.7	286.36	8.08	61.853
	8.084	76.4259	12.71	298.605	12.71	89.8963	12.71	286.315	8.084	61.9124
	8.088	76.7009	12.72	298.723	12.72	90.0044	12.72	286.27	8.088	61.9587
	8.092	76.9746	12.73	298.848	12.73	90.1081	12.73	286.226	8.092	61.9917
	8.096	77.2448	12.74	298.981	12.74	90.2062	12.74	286.183	8.096	62.0118
	8.1	77.509	12.75	299.123	12.75	90.2976	12.75	286.14	8.1	62.0192
	8.104	77.7651	12.76	299.272	12.76	90.3813	12.76	286.099	8.104	62.0143
	8.108	78.0111	12.77	299.429	12.77	90.4564	12.77	286.059	8.108	61.9979
	8.112	78.2449	12.78	299.593	12.78	90.5222	12.78	286.021	8.112	61.9707
	8.116	78.4647	12.79	299.764	12.79	90.5781	12.79	285.983	8.116	61.9336
	8.12	78.6689	12.8	299.941	12.8	90.6237	12.8	285.947	8.12	61.8876
	8.124	78.8562	12.81	300.124	12.81	90.6585	12.81	285.911	8.124	61.8337
	8.128	79.0251	12.82	300.312	12.82	90.6824	12.82	285.875	8.128	61.7732
	8.132	79.1748	12.83	300.503	12.83	90.6954	12.83	285.839	8.132	61.7073
	8.136	79.3044	12.84	300.697	12.84	90.6975	12.84	285.802	8.136	61.6373
	8.14	79.4134	12.85	300.893	12.85	90.6889	12.85	285.765	8.14	61.5645
	8.144	79.5014	12.86	301.09	12.86	90.6699	12.86	285.725	8.144	61.49
	8.148	79.5683	12.87	301.286	12.87	90.6409	12.87	285.684	8.148	61.4153
	8.152	79.6142	12.88	301.48	12.88	90.6024	12.88	285.64	8.152	61.3415
	8.156	79.6393	12.89	301.67	12.89	90.5551	12.89	285.593	8.156	61.2699
	8.16	79.6443	12.9	301.857	12.9	90.4995	12.9	285.542	8.16	61.2014
	8.164	79.6297	12.91	302.038	12.91	90.4363	12.91	285.488	8.164	61.137
	8.168	79.5965	12.92	302.213	12.92	90.3663	12.92	285.431	8.168	61.0777
	8.172	79.5458	12.93	302.38	12.93	90.2902	12.93	285.369	8.172	61.0243
	8.176	79.4786	12.94	302.538	12.94	90.2089	12.94	285.304	8.176	60.9772
	8.18	79.3963	12.95	302.687	12.95	90.1229	12.95	285.235	8.18	60.9371
	8.184	79.3003	12.96	302.826	12.96	90.0332	12.96	285.163	8.184	60.9041
	8.188	79.1921	12.97	302.954	12.97	89.9404	12.97	285.088	8.188	60.8786
	8.192	79.0733	12.98	303.071	12.98	89.8452	12.98	285.011	8.192	60.8604
	8.196	78.9455	12.99	303.176	12.99	89.7483	12.99	284.932	8.196	60.8495
	8.2	78.8103	13	303.269	13	89.65	13	284.853	8.2	60.8456
	8.204	78.6694	13.01	303.351	13.01	89.5511	13.01	284.774	8.204	60.8482
	8.208	78.5245	13.02	303.422	13.02	89.4519	13.02	284.697	8.208	60.8568
	8.212	78.3771	13.03	303.481	13.03	89.3527	13.03	284.622	8.212	60.8706
	8.216	78.2288	13.04	303.531	13.04	89.2538	13.04	284.551	8.216	60.8889
	8.22	78.0812	13.05	303.571	13.05	89.1555	13.05	284.486	8.22	60.9107
	8.224	77.9357	13.06	303.602	13.06	89.0578	13.06	284.427	8.224	60.9351
	8.228	77.7937	13.07	303.627	13.07	88.9608	13.07	284.377	8.228	60.9611
	8.232	77.6565	13.08	303.645	13.08	88.8646	13.08	284.336	8.232	60.9874
	8.236	77.5253	13.09	303.658	13.09	88.769	13.09	284.306	8.236	61.0132
	8.24	77.4012	13.1	303.668	13.1	88.6739	13.1	284.29	8.24	61.0372
	8.244	77.2852	13.11	303.676	13.11	88.5792	13.11	284.287	8.244	61.0584
	8.248	77.1782	13.12	303.685	13.12	88.4848	13.12	284.299	8.248	61.0758
	8.252	77.081	13.13	303.695	13.13	88.3903	13.13	284.328	8.252	61.0883
	8.256	76.9942	13.14	303.71	13.14	88.2955	13.14	284.374	8.256	61.0951
	8.26	76.9184	13.15	303.729	13.15	88.2004	13.15	284.439	8.26	61.0954
	8.264	76.8541	13.16	303.756	13.16	88.1046	13.16	284.524	8.264	61.0885
	8.268	76.8016	13.17	303.791	13.17	88.008	13.17	284.628	8.268	61.0738
	8.272	76.7612	13.18	303.837	13.18	87.9104	13.18	284.752	8.272	61.051
	8.276	76.7331	13.19	303.895	13.19	87.8118	13.19	284.898	8.276	61.0197
	8.28	76.7173	13.2	303.966	13.2	87.7121	13.2	285.064	8.28	60.98
	8.284	76.7138	13.21	304.053	13.21	87.6113	13.21	285.25	8.284	60.9317
	8.288	76.7226	13.22	304.155	13.22	87.5094	13.22	285.457	8.288	60.8752
	8.292	76.7435	13.23	304.273	13.23	87.4067	13.23	285.684	8.292	60.8107
	8.296	76.7764	13.24	304.41	13.24	87.3034	13.24	285.93	8.296	60.7389
	8.3	76.8209	13.25	304.565	13.25	87.1997	13.25	286.193	8.3	60.6605
	8.304	76.8767	13.26	304.738	13.26	87.096	13.26	286.474	8.304	60.5761
	8.308	76.9435	13.27	304.93	13.27	86.9927	13.27	286.771	8.308	60.4868
	8.312	77.0209	13.28	305.14	13.28	86.8904	13.28	287.082	8.312	60.3936
	8.316	77.1084	13.29	305.368	13.29	86.7897	13.29	287.407	8.316	60.2977
	8.32	77.2055	13.3	305.615	13.3	86.6911	13.3	287.743	8.32	60.2003
	8.324	77.3117	13.31	305.878	13.31	86.5953	13.31	288.089	8.324	60.1027
	8.328	77.4264	13.32	306.157	13.32	86.5031	13.32	288.443	8.328	60.0063
	8.332	77.549	13.33	306.451	13.33	86.4151	13.33	288.804	8.332	59.9123
	8.336	77.679	13.34	306.758	13.34	86.3322	13.34	289.171	8.336	59.8221
	8.34	77.8156	13.35	307.077	13.35	86.255	13.35	289.54	8.34	59.737
	8.344	77.9583	13.36	307.407	13.36	86.1843	13.36	289.912	8.344	59.6583
	8.348	78.1062	13.37	307.745	13.37	86.1209	13.37	290.284	8.348	59.5871
	8.352	78.2588	13.38	308.089	13.38	86.0653	13.38	290.656	8.352	59.5245
	8.356	78.4152	13.39	308.438	13.39	86.0182	13.39	291.025	8.356	59.4715
	8.36	78.5746	13.4	308.789	13.4	85.9801	13.4	291.391	8.36	59.4288
	8.364	78.7364	13.41	309.141	13.41	85.9516	13.41	291.753	8.364	59.3973
	8.368	78.8996	13.42	309.491	13.42	85.933	13.42	292.11	8.368	59.3773
	8.372	79.0634	13.43	309.838	13.43	85.9246	13.43	292.462	8.372	59.3693
	8.376	79.2271	13.44	310.179	13.44	85.9266	13.44	292.808	8.376	59.3734
	8.38	79.3897	13.45	310.513	13.45	85.939	13.45	293.149	8.38	59.3897
	8.384	79.5505	13.46	310.837	13.46	85.9618	13.46	293.483	8.384	59.4178
	8.388	79.7086	13.47	311.15	13.47	85.9948	13.47	293.811	8.388	59.4574
	8.392	79.863	13.48	311.452	13.48	86.0377	13.48	294.133	8.392	59.508
	8.396	80.0131	13.49	311.739	13.49	86.0901	13.49	294.451	8.396	59.5687
	8.4	80.158	13.5	312.012	13.5	86.1515	13.5	294.764	8.4	59.6388
	8.404	80.2968	13.51	312.268	13.51	86.2211	13.51	295.073	8.404	59.7171
	8.408	80.4288	13.52	312.509	13.52	86.2983	13.52	295.38	8.408	59.8024
	8.412	80.5534	13.53	312.733	13.53	86.3821	13.53	295.685	8.412	59.8934
	8.416	80.6698	13.54	312.939	13.54	86.4716	13.54	295.989	8.416	59.9888
	8.42	80.7775	13.55	313.129	13.55	86.5658	13.55	296.293	8.42	60.0871
	8.424	80.8758	13.56	313.301	13.56	86.6635	13.56	296.599	8.424	60.1867
	8.428	80.9643	13.57	313.458	13.57	86.7637	13.57	296.908	8.428	60.2861
	8.432	81.0426	13.58	313.599	13.58	86.8651	13.58	297.22	8.432	60.3837
	8.436	81.1105	13.59	313.725	13.59	86.9665	13.59	297.538	8.436	60.4781
	8.44	81.1675	13.6	313.837	13.6	87.0668	13.6	297.861	8.44	60.5677
	8.444	81.2138	13.61	313.938	13.61	87.1647	13.61	298.192	8.444	60.6513
	8.448	81.2492	13.62	314.028	13.62	87.2592	13.62	298.53	8.448	60.7274
	8.452	81.2738	13.63	314.109	13.63	87.349	13.63	298.877	8.452	60.795
	8.456	81.2878	13.64	314.183	13.64	87.4333	13.64	299.233	8.456	60.853
	8.46	81.2915	13.65	314.251	13.65	87.511	13.65	299.6	8.46	60.9006
	8.464	81.2854	13.66	314.317	13.66	87.5812	13.66	299.977	8.464	60.9371
	8.468	81.27	13.67	314.381	13.67	87.6433	13.67	300.364	8.468	60.9621
	8.472	81.2459	13.68	314.446	13.68	87.6967	13.68	300.763	8.472	60.9752
	8.476	81.2138	13.69	314.514	13.69	87.7407	13.69	301.172	8.476	60.9764
	8.48	81.1746	13.7	314.587	13.7	87.7752	13.7	301.592	8.48	60.9659
	8.484	81.1291	13.71	314.667	13.71	87.7997	13.71	302.022	8.484	60.9439
	8.488	81.0784	13.72	314.757	13.72	87.8143	13.72	302.462	8.488	60.9112
	8.492	81.0235	13.73	314.857	13.73	87.819	13.73	302.912	8.492	60.8684
	8.496	80.9656	13.74	314.97	13.74	87.814	13.74	303.371	8.496	60.8165
	8.5	80.9057	13.75	315.098	13.75	87.7997	13.75	303.838	8.5	60.7566
	8.504	80.8451	13.76	315.241	13.76	87.7765	13.76	304.313	8.504	60.6901
	8.508	80.7849	13.77	315.401	13.77	87.745	13.77	304.794	8.508	60.6183
	8.512	80.7265	13.78	315.579	13.78	87.7059	13.78	305.281	8.512	60.543
	8.516	80.671	13.79	315.776	13.79	87.66	13.79	305.773	8.516	60.4656
	8.52	80.6195	13.8	315.993	13.8	87.6083	13.8	306.268	8.52	60.388
	8.524	80.5733	13.81	316.23	13.81	87.5515	13.81	306.767	8.524	60.3118
	8.528	80.5334	13.82	316.487	13.82	87.4908	13.82	307.268	8.528	60.239
	8.532	80.5009	13.83	316.765	13.83	87.4273	13.83	307.77	8.532	60.1713
	8.536	80.4766	13.84	317.062	13.84	87.3619	13.84	308.273	8.536	60.1104
	8.54	80.4615	13.85	317.38	13.85	87.2958	13.85	308.776	8.54	60.0579
	8.544	80.4563	13.86	317.717	13.86	87.23	13.86	309.278	8.544	60.0154
	8.548	80.4616	13.87	318.073	13.87	87.1655	13.87	309.778	8.548	59.9845
	8.552	80.478	13.88	318.446	13.88	87.1033	13.88	310.276	8.552	59.9663
	8.556	80.5059	13.89	318.835	13.89	87.0444	13.89	310.771	8.556	59.962
	8.56	80.5457	13.9	319.24	13.9	86.9895	13.9	311.264	8.56	59.9725
	8.564	80.5973	13.91	319.659	13.91	86.9395	13.91	311.753	8.564	59.9986
	8.568	80.661	13.92	320.09	13.92	86.8949	13.92	312.239	8.568	60.0408
	8.572	80.7365	13.93	320.532	13.93	86.8563	13.93	312.721	8.572	60.0994
	8.576	80.8236	13.94	320.983	13.94	86.8242	13.94	313.199	8.576	60.1743
	8.58	80.9221	13.95	321.442	13.95	86.7987	13.95	313.673	8.58	60.2656
	8.584	81.0313	13.96	321.908	13.96	86.7802	13.96	314.144	8.584	60.3726
	8.588	81.1509	13.97	322.378	13.97	86.7686	13.97	314.611	8.588	60.4949
	8.592	81.28	13.98	322.85	13.98	86.7639	13.98	315.073	8.592	60.6314
	8.596	81.4179	13.99	323.324	13.99	86.7658	13.99	315.532	8.596	60.7812
	8.6	81.5637	14	323.798	14	86.7741	14	315.988	8.6	60.9428
	8.604	81.7166	14.01	324.271	14.01	86.7884	14.01	316.439	8.604	61.115
	8.608	81.8756	14.02	324.741	14.02	86.8082	14.02	316.887	8.608	61.2959
	8.612	82.0396	14.03	325.206	14.03	86.8328	14.03	317.331	8.612	61.4838
	8.616	82.2077	14.04	325.667	14.04	86.8617	14.04	317.771	8.616	61.6769
	8.62	82.3788	14.05	326.122	14.05	86.8941	14.05	318.207	8.62	61.8732
	8.624	82.5519	14.06	326.571	14.06	86.9292	14.06	318.639	8.624	62.0706
	8.628	82.7258	14.07	327.012	14.07	86.9664	14.07	319.067	8.628	62.267
	8.632	82.8997	14.08	327.446	14.08	87.0047	14.08	319.491	8.632	62.4604
	8.636	83.0725	14.09	327.871	14.09	87.0435	14.09	319.909	8.636	62.6487
	8.64	83.2433	14.1	328.288	14.1	87.0821	14.1	320.323	8.64	62.8299
	8.644	83.4112	14.11	328.697	14.11	87.1196	14.11	320.73	8.644	63.0021
	8.648	83.5755	14.12	329.098	14.12	87.1555	14.12	321.132	8.648	63.1634
	8.652	83.7354	14.13	329.491	14.13	87.1892	14.13	321.528	8.652	63.3121
	8.656	83.8903	14.14	329.876	14.14	87.2202	14.14	321.917	8.656	63.4467
	8.66	84.0396	14.15	330.254	14.15	87.248	14.15	322.299	8.66	63.5657
	8.664	84.1828	14.16	330.625	14.16	87.2725	14.16	322.673	8.664	63.6681
	8.668	84.3196	14.17	330.99	14.17	87.2933	14.17	323.04	8.668	63.7527
	8.672	84.4496	14.18	331.349	14.18	87.3104	14.18	323.398	8.672	63.8188
	8.676	84.5725	14.19	331.704	14.19	87.3238	14.19	323.748	8.676	63.8657
	8.68	84.6884	14.2	332.054	14.2	87.3337	14.2	324.09	8.68	63.8932
	8.684	84.797	14.21	332.4	14.21	87.3402	14.21	324.423	8.684	63.9011
	8.688	84.8984	14.22	332.744	14.22	87.3438	14.22	324.748	8.688	63.8894
	8.692	84.9927	14.23	333.085	14.23	87.3449	14.23	325.064	8.692	63.8585
	8.696	85.08	14.24	333.424	14.24	87.344	14.24	325.373	8.696	63.8089
	8.7	85.1604	14.25	333.762	14.25	87.3418	14.25	325.673	8.7	63.7413
	8.704	85.2342	14.26	334.099	14.26	87.3389	14.26	325.967	8.704	63.6565
	8.708	85.3016	14.27	334.436	14.27	87.3361	14.27	326.255	8.708	63.5557
	8.712	85.3629	14.28	334.773	14.28	87.3342	14.28	326.537	8.712	63.4401
	8.716	85.4182	14.29	335.109	14.29	87.334	14.29	326.815	8.716	63.3109
	8.72	85.468	14.3	335.446	14.3	87.3362	14.3	327.09	8.72	63.1698
	8.724	85.5124	14.31	335.783	14.31	87.3417	14.31	327.363	8.724	63.0182
	8.728	85.5517	14.32	336.12	14.32	87.3514	14.32	327.635	8.728	62.8579
	8.732	85.5861	14.33	336.456	14.33	87.3658	14.33	327.908	8.732	62.6905
	8.736	85.6159	14.34	336.793	14.34	87.3857	14.34	328.183	8.736	62.5177
	8.74	85.6412	14.35	337.128	14.35	87.4117	14.35	328.462	8.74	62.3413
	8.744	85.6621	14.36	337.463	14.36	87.4444	14.36	328.747	8.744	62.1631
	8.748	85.6788	14.37	337.795	14.37	87.4842	14.37	329.039	8.748	61.9848
	8.752	85.6912	14.38	338.126	14.38	87.5314	14.38	329.339	8.752	61.808
	8.756	85.6995	14.39	338.453	14.39	87.5862	14.39	329.65	8.756	61.6344
	8.76	85.7035	14.4	338.777	14.4	87.6488	14.4	329.973	8.76	61.4655
	8.764	85.7033	14.41	339.097	14.41	87.7191	14.41	330.309	8.764	61.3027
	8.768	85.6987	14.42	339.413	14.42	87.7969	14.42	330.659	8.768	61.1474
	8.772	85.6897	14.43	339.723	14.43	87.8821	14.43	331.024	8.772	61.0009
	8.776	85.676	14.44	340.028	14.44	87.9742	14.44	331.406	8.776	60.8642
	8.78	85.6577	14.45	340.327	14.45	88.0728	14.45	331.806	8.78	60.7384
	8.784	85.6345	14.46	340.619	14.46	88.1772	14.46	332.223	8.784	60.6244
	8.788	85.6062	14.47	340.905	14.47	88.2868	14.47	332.658	8.788	60.5228
	8.792	85.5728	14.48	341.184	14.48	88.4007	14.48	333.111	8.792	60.4345
	8.796	85.5342	14.49	341.456	14.49	88.5182	14.49	333.582	8.796	60.3597
	8.8	85.4902	14.5	341.722	14.5	88.6383	14.5	334.071	8.8	60.299
	8.804	85.4408	14.51	341.981	14.51	88.7601	14.51	334.576	8.804	60.2526
	8.808	85.3861	14.52	342.235	14.52	88.8826	14.52	335.098	8.808	60.2206
	8.812	85.326	14.53	342.483	14.53	89.0048	14.53	335.633	8.812	60.2031
	8.816	85.2608	14.54	342.728	14.54	89.1258	14.54	336.183	8.816	60.2001
	8.82	85.1906	14.55	342.969	14.55	89.2447	14.55	336.744	8.82	60.2114
	8.824	85.1157	14.56	343.207	14.56	89.3604	14.56	337.314	8.824	60.2368
	8.828	85.0364	14.57	343.446	14.57	89.4723	14.57	337.893	8.828	60.276
	8.832	84.9532	14.58	343.684	14.58	89.5795	14.58	338.477	8.832	60.3286
	8.836	84.8665	14.59	343.925	14.59	89.6814	14.59	339.065	8.836	60.3941
	8.84	84.777	14.6	344.171	14.6	89.7774	14.6	339.654	8.84	60.4722
	8.844	84.6853	14.61	344.422	14.61	89.867	14.61	340.242	8.844	60.5623
	8.848	84.5922	14.62	344.681	14.62	89.9499	14.62	340.826	8.848	60.6638
	8.852	84.4984	14.63	344.95	14.63	90.0257	14.63	341.404	8.852	60.7761
	8.856	84.4049	14.64	345.231	14.64	90.0945	14.64	341.974	8.856	60.8986
	8.86	84.3125	14.65	345.526	14.65	90.1562	14.65	342.533	8.86	61.0305
	8.864	84.2223	14.66	345.838	14.66	90.2109	14.66	343.08	8.864	61.1713
	8.868	84.1352	14.67	346.167	14.67	90.2589	14.67	343.612	8.868	61.3201
	8.872	84.0523	14.68	346.518	14.68	90.3005	14.68	344.129	8.872	61.4763
	8.876	83.9746	14.69	346.89	14.69	90.3363	14.69	344.628	8.876	61.639
	8.88	83.9032	14.7	347.287	14.7	90.3667	14.7	345.108	8.88	61.8076
	8.884	83.8391	14.71	347.71	14.71	90.3924	14.71	345.568	8.884	61.9812
	8.888	83.7832	14.72	348.16	14.72	90.4142	14.72	346.008	8.888	62.159
	8.892	83.7366	14.73	348.639	14.73	90.4327	14.73	346.428	8.892	62.3403
	8.896	83.7002	14.74	349.148	14.74	90.4488	14.74	346.827	8.896	62.5241
	8.9	83.6747	14.75	349.688	14.75	90.4633	14.75	347.206	8.9	62.7096
	8.904	83.6608	14.76	350.259	14.76	90.477	14.76	347.565	8.904	62.8959
	8.908	83.6594	14.77	350.862	14.77	90.4907	14.77	347.907	8.908	63.0823
	8.912	83.6708	14.78	351.496	14.78	90.5053	14.78	348.231	8.912	63.2678
	8.916	83.6955	14.79	352.163	14.79	90.5214	14.79	348.539	8.916	63.4514
	8.92	83.7338	14.8	352.86	14.8	90.5398	14.8	348.834	8.92	63.6325
	8.924	83.7859	14.81	353.588	14.81	90.5611	14.81	349.118	8.924	63.81
	8.928	83.8518	14.82	354.345	14.82	90.5857	14.82	349.392	8.928	63.983
	8.932	83.9313	14.83	355.13	14.83	90.6142	14.83	349.661	8.932	64.1508
	8.936	84.0243	14.84	355.94	14.84	90.6469	14.84	349.925	8.936	64.3125
	8.94	84.1303	14.85	356.775	14.85	90.6841	14.85	350.189	8.94	64.4673
	8.944	84.2489	14.86	357.632	14.86	90.7258	14.86	350.456	8.944	64.6143
	8.948	84.3793	14.87	358.508	14.87	90.7721	14.87	350.727	8.948	64.7528
	8.952	84.5207	14.88	359.401	14.88	90.8229	14.88	351.007	8.952	64.8822
	8.956	84.6724	14.89	360.308	14.89	90.878	14.89	351.298	8.956	65.0018
	8.96	84.8331	14.9	361.226	14.9	90.9371	14.9	351.603	8.96	65.111
	8.964	85.0019	14.91	362.152	14.91	90.9998	14.91	351.925	8.964	65.2093
	8.968	85.1774	14.92	363.082	14.92	91.0657	14.92	352.267	8.968	65.2964
	8.972	85.3586	14.93	364.014	14.93	91.1343	14.93	352.631	8.972	65.3718
	8.976	85.5439	14.94	364.944	14.94	91.2048	14.94	353.02	8.976	65.4353
	8.98	85.7321	14.95	365.87	14.95	91.2768	14.95	353.434	8.98	65.4867
	8.984	85.9217	14.96	366.788	14.96	91.3494	14.96	353.877	8.984	65.5261
	8.988	86.1114	14.97	367.695	14.97	91.4221	14.97	354.35	8.988	65.5534
	8.992	86.2998	14.98	368.588	14.98	91.4942	14.98	354.853	8.992	65.5689
	8.996	86.4854	14.99	369.465	14.99	91.5649	14.99	355.388	8.996	65.5728
	9	86.6671	15	370.323	15	91.6337	15	355.955	9	65.5655
	9.004	86.8434	15.01	371.161	15.01	91.7	15.01	356.554	9.004	65.5475
	9.008	87.0133	15.02	371.976	15.02	91.7632	15.02	357.185	9.008	65.5193
	9.012	87.1757	15.03	372.767	15.03	91.823	15.03	357.849	9.012	65.4816
	9.016	87.3294	15.04	373.533	15.04	91.8789	15.04	358.543	9.016	65.4352
	9.02	87.4738	15.05	374.273	15.05	91.9307	15.05	359.267	9.02	65.381
	9.024	87.6079	15.06	374.987	15.06	91.9782	15.06	360.02	9.024	65.3198
	9.028	87.7312	15.07	375.673	15.07	92.0215	15.07	360.801	9.028	65.2526
	9.032	87.8433	15.08	376.334	15.08	92.0605	15.08	361.607	9.032	65.1805
	9.036	87.9436	15.09	376.969	15.09	92.0953	15.09	362.437	9.036	65.1045
	9.04	88.0321	15.1	377.579	15.1	92.1264	15.1	363.289	9.04	65.0257
	9.044	88.1088	15.11	378.166	15.11	92.154	15.11	364.161	9.044	64.9452
	9.048	88.1736	15.12	378.732	15.12	92.1786	15.12	365.05	9.048	64.864
	9.052	88.2269	15.13	379.278	15.13	92.2009	15.13	365.954	9.052	64.7832
	9.056	88.2691	15.14	379.807	15.14	92.2213	15.14	366.872	9.056	64.7038
	9.06	88.3006	15.15	380.321	15.15	92.2407	15.15	367.8	9.06	64.6269
	9.064	88.3221	15.16	380.823	15.16	92.2598	15.16	368.738	9.064	64.5532
	9.068	88.3344	15.17	381.315	15.17	92.2794	15.17	369.682	9.068	64.4838
	9.072	88.3382	15.18	381.802	15.18	92.3003	15.18	370.63	9.072	64.4193
	9.076	88.3347	15.19	382.286	15.19	92.3233	15.19	371.581	9.076	64.3605
	9.08	88.3248	15.2	382.77	15.2	92.3492	15.2	372.534	9.08	64.3078
	9.084	88.3096	15.21	383.257	15.21	92.3789	15.21	373.486	9.084	64.2617
	9.088	88.2903	15.22	383.751	15.22	92.413	15.22	374.436	9.088	64.2227
	9.092	88.2681	15.23	384.254	15.23	92.4523	15.23	375.383	9.092	64.1908
	9.096	88.2441	15.24	384.769	15.24	92.4973	15.24	376.326	9.096	64.1664
	9.1	88.2197	15.25	385.299	15.25	92.5485	15.25	377.265	9.1	64.1493
	9.104	88.196	15.26	385.846	15.26	92.6065	15.26	378.197	9.104	64.1394
	9.108	88.1741	15.27	386.412	15.27	92.6714	15.27	379.124	9.108	64.1365
	9.112	88.1553	15.28	387	15.28	92.7434	15.28	380.045	9.112	64.1403
	9.116	88.1406	15.29	387.61	15.29	92.8227	15.29	380.959	9.116	64.1504
	9.12	88.1311	15.3	388.243	15.3	92.9093	15.3	381.866	9.12	64.1663
	9.124	88.1277	15.31	388.901	15.31	93.0028	15.31	382.767	9.124	64.1873
	9.128	88.1313	15.32	389.583	15.32	93.1031	15.32	383.662	9.128	64.2128
	9.132	88.1427	15.33	390.29	15.33	93.2097	15.33	384.55	9.132	64.2421
	9.136	88.1625	15.34	391.021	15.34	93.3222	15.34	385.433	9.136	64.2744
	9.14	88.1912	15.35	391.775	15.35	93.4399	15.35	386.31	9.14	64.3089
	9.144	88.2294	15.36	392.55	15.36	93.5621	15.36	387.182	9.144	64.3449
	9.148	88.2774	15.37	393.346	15.37	93.688	15.37	388.049	9.148	64.3815
	9.152	88.3352	15.38	394.159	15.38	93.8168	15.38	388.912	9.152	64.4178
	9.156	88.4031	15.39	394.988	15.39	93.9477	15.39	389.769	9.156	64.4533
	9.16	88.481	15.4	395.83	15.4	94.0797	15.4	390.622	9.16	64.487
	9.164	88.5686	15.41	396.682	15.41	94.2118	15.41	391.471	9.164	64.5182
	9.168	88.6658	15.42	397.54	15.42	94.3433	15.42	392.314	9.168	64.5464
	9.172	88.7721	15.43	398.402	15.43	94.4731	15.43	393.153	9.172	64.5709
	9.176	88.8871	15.44	399.264	15.44	94.6004	15.44	393.985	9.176	64.5912
	9.18	89.0101	15.45	400.122	15.45	94.7246	15.45	394.812	9.18	64.6069
	9.184	89.1404	15.46	400.974	15.46	94.8447	15.46	395.633	9.184	64.6176
	9.188	89.2772	15.47	401.814	15.47	94.9602	15.47	396.445	9.188	64.6229
	9.192	89.4198	15.48	402.641	15.48	95.0706	15.48	397.25	9.192	64.6228
	9.196	89.5672	15.49	403.45	15.49	95.1753	15.49	398.045	9.196	64.6171
	9.2	89.7183	15.5	404.239	15.5	95.2742	15.5	398.83	9.2	64.6057
	9.204	89.8723	15.51	405.005	15.51	95.367	15.51	399.603	9.204	64.5887
	9.208	90.0281	15.52	405.745	15.52	95.4537	15.52	400.363	9.208	64.5662
	9.212	90.1845	15.53	406.457	15.53	95.5342	15.53	401.11	9.212	64.5384
	9.216	90.3406	15.54	407.14	15.54	95.6089	15.54	401.842	9.216	64.5056
	9.22	90.4952	15.55	407.791	15.55	95.6779	15.55	402.558	9.22	64.468
	9.224	90.6472	15.56	408.411	15.56	95.7417	15.56	403.257	9.224	64.426
	9.228	90.7957	15.57	408.998	15.57	95.8009	15.57	403.937	9.228	64.38
	9.232	90.9395	15.58	409.552	15.58	95.856	15.58	404.599	9.232	64.3305
	9.236	91.0778	15.59	410.074	15.59	95.9078	15.59	405.242	9.236	64.2778
	9.24	91.2096	15.6	410.564	15.6	95.957	15.6	405.864	9.24	64.2224
	9.244	91.334	15.61	411.025	15.61	96.0045	15.61	406.467	9.244	64.1649
	9.248	91.4502	15.62	411.458	15.62	96.0511	15.62	407.049	9.248	64.1055
	9.252	91.5576	15.63	411.864	15.63	96.0977	15.63	407.612	9.252	64.0449
	9.256	91.6554	15.64	412.247	15.64	96.1452	15.64	408.155	9.256	63.9835
	9.26	91.743	15.65	412.611	15.65	96.1945	15.65	408.679	9.26	63.9216
	9.264	91.8202	15.66	412.957	15.66	96.2465	15.66	409.187	9.264	63.8596
	9.268	91.8863	15.67	413.29	15.67	96.3019	15.67	409.678	9.268	63.7979
	9.272	91.9413	15.68	413.614	15.68	96.3616	15.68	410.154	9.272	63.7369
	9.276	91.9848	15.69	413.933	15.69	96.4262	15.69	410.619	9.276	63.6767
	9.28	92.0169	15.7	414.251	15.7	96.4963	15.7	411.073	9.28	63.6177
	9.284	92.0376	15.71	414.572	15.71	96.5724	15.71	411.52	9.284	63.56
	9.288	92.047	15.72	414.901	15.72	96.6549	15.72	411.962	9.288	63.5039
	9.292	92.0453	15.73	415.243	15.73	96.7442	15.73	412.402	9.292	63.4495
	9.296	92.033	15.74	415.601	15.74	96.8403	15.74	412.843	9.296	63.3968
	9.3	92.0104	15.75	415.98	15.75	96.9435	15.75	413.29	9.3	63.3461
	9.304	91.9781	15.76	416.384	15.76	97.0536	15.76	413.744	9.304	63.2973
	9.308	91.9368	15.77	416.816	15.77	97.1705	15.77	414.21	9.308	63.2505
	9.312	91.8871	15.78	417.281	15.78	97.2939	15.78	414.692	9.312	63.2057
	9.316	91.8299	15.79	417.78	15.79	97.4235	15.79	415.193	9.316	63.1631
	9.32	91.7661	15.8	418.317	15.8	97.559	15.8	415.717	9.32	63.1225
	9.324	91.6966	15.81	418.895	15.81	97.6996	15.81	416.267	9.324	63.0842
	9.328	91.6224	15.82	419.515	15.82	97.845	15.82	416.846	9.328	63.048
	9.332	91.5445	15.83	420.179	15.83	97.9943	15.83	417.458	9.332	63.0141
	9.336	91.4642	15.84	420.888	15.84	98.1471	15.84	418.107	9.336	62.9826
	9.34	91.3825	15.85	421.642	15.85	98.3025	15.85	418.793	9.34	62.9536
	9.344	91.3006	15.86	422.442	15.86	98.4599	15.86	419.522	9.344	62.9272
	9.348	91.2196	15.87	423.288	15.87	98.6186	15.87	420.293	9.348	62.9036
	9.352	91.1408	15.88	424.179	15.88	98.7778	15.88	421.109	9.352	62.883
	9.356	91.0652	15.89	425.113	15.89	98.937	15.89	421.973	9.356	62.8655
	9.36	90.9941	15.9	426.089	15.9	99.0955	15.9	422.883	9.36	62.8515
	9.364	90.9286	15.91	427.105	15.91	99.2528	15.91	423.842	9.364	62.8412
	9.368	90.8696	15.92	428.16	15.92	99.4083	15.92	424.849	9.368	62.8349
	9.372	90.8182	15.93	429.25	15.93	99.5617	15.93	425.904	9.372	62.833
	9.376	90.7754	15.94	430.372	15.94	99.7127	15.94	427.007	9.376	62.8358
	9.38	90.742	15.95	431.524	15.95	99.8609	15.95	428.155	9.38	62.8437
	9.384	90.7187	15.96	432.702	15.96	100.006	15.96	429.348	9.384	62.857
	9.388	90.7062	15.97	433.903	15.97	100.149	15.97	430.583	9.388	62.8761
	9.392	90.7051	15.98	435.123	15.98	100.288	15.98	431.859	9.392	62.9014
	9.396	90.7158	15.99	436.36	15.99	100.424	15.99	433.172	9.396	62.9333
	9.4	90.7386	16	437.609	16	100.558	16	434.518	9.4	62.9721
	9.404	90.7738	16.01	438.866	16.01	100.689	16.01	435.895	9.404	63.0182
	9.408	90.8213	16.02	440.13	16.02	100.818	16.02	437.299	9.408	63.0718
	9.412	90.8812	16.03	441.396	16.03	100.945	16.03	438.726	9.412	63.1333
	9.416	90.9531	16.04	442.66	16.04	101.071	16.04	440.172	9.416	63.2029
	9.42	91.0368	16.05	443.922	16.05	101.195	16.05	441.632	9.42	63.2808
	9.424	91.1317	16.06	445.176	16.06	101.319	16.06	443.101	9.424	63.3671
	9.428	91.2372	16.07	446.422	16.07	101.442	16.07	444.577	9.428	63.462
	9.432	91.3526	16.08	447.656	16.08	101.566	16.08	446.053	9.432	63.5654
	9.436	91.477	16.09	448.876	16.09	101.69	16.09	447.526	9.436	63.6774
	9.44	91.6094	16.1	450.082	16.1	101.815	16.1	448.992	9.44	63.798
	9.444	91.7488	16.11	451.271	16.11	101.941	16.11	450.445	9.444	63.9269
	9.448	91.8939	16.12	452.442	16.12	102.069	16.12	451.883	9.448	64.064
	9.452	92.0435	16.13	453.593	16.13	102.198	16.13	453.301	9.452	64.209
	9.456	92.1963	16.14	454.725	16.14	102.33	16.14	454.696	9.456	64.3616
	9.46	92.3509	16.15	455.837	16.15	102.463	16.15	456.066	9.46	64.5214
	9.464	92.5058	16.16	456.929	16.16	102.599	16.16	457.406	9.464	64.688
	9.468	92.6598	16.17	457.999	16.17	102.736	16.17	458.714	9.468	64.8608
	9.472	92.8112	16.18	459.049	16.18	102.876	16.18	459.989	9.472	65.0393
	9.476	92.9588	16.19	460.079	16.19	103.017	16.19	461.228	9.476	65.223
	9.48	93.1012	16.2	461.089	16.2	103.16	16.2	462.431	9.48	65.411
	9.484	93.237	16.21	462.08	16.21	103.304	16.21	463.596	9.484	65.6029
	9.488	93.365	16.22	463.052	16.22	103.449	16.22	464.723	9.488	65.7977
	9.492	93.4841	16.23	464.006	16.23	103.595	16.23	465.812	9.492	65.9947
	9.496	93.5932	16.24	464.943	16.24	103.741	16.24	466.862	9.496	66.1932
	9.5	93.6913	16.25	465.864	16.25	103.887	16.25	467.876	9.5	66.3923
	9.504	93.7778	16.26	466.77	16.26	104.032	16.26	468.853	9.504	66.5911
	9.508	93.8519	16.27	467.661	16.27	104.177	16.27	469.796	9.508	66.7888
	9.512	93.9131	16.28	468.539	16.28	104.32	16.28	470.705	9.512	66.9846
	9.516	93.9612	16.29	469.405	16.29	104.462	16.29	471.583	9.516	67.1774
	9.52	93.996	16.3	470.259	16.3	104.602	16.3	472.432	9.52	67.3665
	9.524	94.0176	16.31	471.104	16.31	104.74	16.31	473.255	9.524	67.551
	9.528	94.0261	16.32	471.939	16.32	104.875	16.32	474.055	9.528	67.7299
	9.532	94.022	16.33	472.766	16.33	105.008	16.33	474.833	9.532	67.9025
	9.536	94.0058	16.34	473.586	16.34	105.139	16.34	475.594	9.536	68.0678
	9.54	93.9784	16.35	474.401	16.35	105.268	16.35	476.339	9.54	68.2252
	9.544	93.9407	16.36	475.21	16.36	105.394	16.36	477.074	9.544	68.3736
	9.548	93.8937	16.37	476.016	16.37	105.519	16.37	477.799	9.548	68.5125
	9.552	93.8386	16.38	476.82	16.38	105.642	16.38	478.519	9.552	68.6411
	9.556	93.7769	16.39	477.623	16.39	105.764	16.39	479.237	9.556	68.7586
	9.56	93.71	16.4	478.426	16.4	105.885	16.4	479.956	9.56	68.8645
	9.564	93.6395	16.41	479.231	16.41	106.007	16.41	480.678	9.564	68.9582
	9.568	93.5671	16.42	480.04	16.42	106.129	16.42	481.407	9.568	69.039
	9.572	93.4944	16.43	480.854	16.43	106.252	16.43	482.145	9.572	69.1067
	9.576	93.4232	16.44	481.674	16.44	106.378	16.44	482.894	9.576	69.1607
	9.58	93.3553	16.45	482.503	16.45	106.506	16.45	483.658	9.58	69.2008
	9.584	93.2923	16.46	483.343	16.46	106.638	16.46	484.437	9.584	69.2266
	9.588	93.236	16.47	484.196	16.47	106.775	16.47	485.234	9.588	69.2381
	9.592	93.1881	16.48	485.063	16.48	106.917	16.48	486.052	9.592	69.2351
	9.596	93.15	16.49	485.946	16.49	107.065	16.49	486.89	9.596	69.2177
	9.6	93.1233	16.5	486.849	16.5	107.22	16.5	487.751	9.6	69.1859
	9.604	93.1092	16.51	487.773	16.51	107.382	16.51	488.636	9.604	69.14
	9.608	93.1089	16.52	488.72	16.52	107.553	16.52	489.546	9.608	69.0803
	9.612	93.1235	16.53	489.693	16.53	107.733	16.53	490.482	9.612	69.0071
	9.616	93.1537	16.54	490.694	16.54	107.922	16.54	491.443	9.616	68.9211
	9.62	93.2002	16.55	491.724	16.55	108.121	16.55	492.432	9.62	68.8228
	9.624	93.2633	16.56	492.786	16.56	108.33	16.56	493.447	9.624	68.713
	9.628	93.3434	16.57	493.882	16.57	108.549	16.57	494.49	9.628	68.5925
	9.632	93.4404	16.58	495.013	16.58	108.778	16.58	495.559	9.632	68.4622
	9.636	93.554	16.59	496.181	16.59	109.018	16.59	496.656	9.636	68.3232
	9.64	93.6839	16.6	497.388	16.6	109.268	16.6	497.78	9.64	68.1766
	9.644	93.8292	16.61	498.633	16.61	109.528	16.61	498.931	9.644	68.0235
	9.648	93.9892	16.62	499.918	16.62	109.798	16.62	500.109	9.648	67.8653
	9.652	94.1628	16.63	501.243	16.63	110.077	16.63	501.313	9.652	67.7034
	9.656	94.3486	16.64	502.609	16.64	110.365	16.64	502.543	9.656	67.539
	9.66	94.5453	16.65	504.015	16.65	110.661	16.65	503.799	9.66	67.3737
	9.664	94.7512	16.66	505.461	16.66	110.964	16.66	505.08	9.664	67.2089
	9.668	94.9646	16.67	506.945	16.67	111.274	16.67	506.386	9.668	67.046
	9.672	95.1836	16.68	508.467	16.68	111.59	16.68	507.716	9.672	66.8867
	9.676	95.4064	16.69	510.024	16.69	111.91	16.69	509.071	9.676	66.7322
	9.68	95.631	16.7	511.615	16.7	112.235	16.7	510.449	9.68	66.5841
	9.684	95.8552	16.71	513.238	16.71	112.563	16.71	511.85	9.684	66.4437
	9.688	96.0771	16.72	514.889	16.72	112.893	16.72	513.275	9.688	66.3123
	9.692	96.2947	16.73	516.567	16.73	113.224	16.73	514.722	9.692	66.1912
	9.696	96.5061	16.74	518.266	16.74	113.556	16.74	516.191	9.696	66.0814
	9.7	96.7093	16.75	519.986	16.75	113.887	16.75	517.682	9.7	65.984
	9.704	96.9026	16.76	521.72	16.76	114.217	16.76	519.195	9.704	65.8998
	9.708	97.0843	16.77	523.467	16.77	114.545	16.77	520.729	9.708	65.8295
	9.712	97.253	16.78	525.222	16.78	114.87	16.78	522.284	9.712	65.7737
	9.716	97.4073	16.79	526.98	16.79	115.191	16.79	523.859	9.716	65.7328
	9.72	97.5462	16.8	528.739	16.8	115.509	16.8	525.454	9.72	65.707
	9.724	97.6687	16.81	530.495	16.81	115.821	16.81	527.068	9.724	65.6964
	9.728	97.7742	16.82	532.243	16.82	116.129	16.82	528.702	9.728	65.7007
	9.732	97.8622	16.83	533.98	16.83	116.431	16.83	530.355	9.732	65.7197
	9.736	97.9325	16.84	535.703	16.84	116.728	16.84	532.025	9.736	65.7528
	9.74	97.9853	16.85	537.409	16.85	117.018	16.85	533.713	9.74	65.7993
	9.744	98.0207	16.86	539.094	16.86	117.302	16.86	535.418	9.744	65.8583
	9.748	98.0394	16.87	540.756	16.87	117.579	16.87	537.139	9.748	65.9288
	9.752	98.0422	16.88	542.394	16.88	117.85	16.88	538.876	9.752	66.0094
	9.756	98.03	16.89	544.005	16.89	118.114	16.89	540.628	9.756	66.0989
	9.76	98.0041	16.9	545.588	16.9	118.371	16.9	542.394	9.76	66.1957
	9.764	97.966	16.91	547.142	16.91	118.622	16.91	544.173	9.764	66.2982
	9.768	97.9173	16.92	548.667	16.92	118.866	16.92	545.964	9.768	66.4046
	9.772	97.8597	16.93	550.163	16.93	119.103	16.93	547.768	9.772	66.5133
	9.776	97.7952	16.94	551.629	16.94	119.334	16.94	549.582	9.776	66.6224
	9.78	97.7258	16.95	553.068	16.95	119.558	16.95	551.406	9.78	66.7299
	9.784	97.6536	16.96	554.48	16.96	119.776	16.96	553.239	9.784	66.8341
	9.788	97.5807	16.97	555.868	16.97	119.987	16.97	555.081	9.788	66.933
	9.792	97.5094	16.98	557.232	16.98	120.192	16.98	556.93	9.792	67.0249
	9.796	97.4417	16.99	558.576	16.99	120.391	16.99	558.786	9.796	67.1081
	9.8	97.3798	17	559.903	17	120.584	17	560.647	9.8	67.1808
	9.804	97.3257	17.01	561.214	17.01	120.772	17.01	562.513	9.804	67.2417
	9.808	97.2814	17.02	562.515	17.02	120.953	17.02	564.384	9.808	67.2893
	9.812	97.2486	17.03	563.807	17.03	121.129	17.03	566.258	9.812	67.3223
	9.816	97.229	17.04	565.094	17.04	121.299	17.04	568.135	9.816	67.3398
	9.82	97.224	17.05	566.38	17.05	121.464	17.05	570.015	9.82	67.3408
	9.824	97.2349	17.06	567.668	17.06	121.624	17.06	571.896	9.824	67.3247
	9.828	97.2627	17.07	568.962	17.07	121.78	17.07	573.778	9.828	67.291
	9.832	97.3081	17.08	570.265	17.08	121.93	17.08	575.661	9.832	67.2394
	9.836	97.3718	17.09	571.58	17.09	122.076	17.09	577.545	9.836	67.1701
	9.84	97.4539	17.1	572.91	17.1	122.219	17.1	579.428	9.84	67.083
	9.844	97.5544	17.11	574.259	17.11	122.358	17.11	581.311	9.844	66.9787
	9.848	97.673	17.12	575.627	17.12	122.494	17.12	583.193	9.848	66.8577
	9.852	97.8092	17.13	577.019	17.13	122.627	17.13	585.074	9.852	66.7209
	9.856	97.962	17.14	578.435	17.14	122.759	17.14	586.955	9.856	66.5692
	9.86	98.1305	17.15	579.878	17.15	122.889	17.15	588.834	9.86	66.4039
	9.864	98.3132	17.16	581.348	17.16	123.019	17.16	590.712	9.864	66.2262
	9.868	98.5086	17.17	582.846	17.17	123.149	17.17	592.588	9.868	66.0377
	9.872	98.715	17.18	584.374	17.18	123.281	17.18	594.462	9.872	65.8398
	9.876	98.9302	17.19	585.93	17.19	123.414	17.19	596.335	9.876	65.6344
	9.88	99.1523	17.2	587.516	17.2	123.551	17.2	598.206	9.88	65.4231
	9.884	99.3789	17.21	589.131	17.21	123.691	17.21	600.076	9.884	65.2078
	9.888	99.6077	17.22	590.774	17.22	123.836	17.22	601.943	9.888	64.9902
	9.892	99.8362	17.23	592.444	17.23	123.988	17.23	603.809	9.892	64.7722
	9.896	100.062	17.24	594.14	17.24	124.146	17.24	605.673	9.896	64.5556
	9.9	100.283	17.25	595.862	17.25	124.312	17.25	607.535	9.9	64.3421
	9.904	100.495	17.26	597.607	17.26	124.487	17.26	609.395	9.904	64.1335
	9.908	100.698	17.27	599.375	17.27	124.672	17.27	611.254	9.908	63.9312
	9.912	100.889	17.28	601.164	17.28	124.867	17.28	613.111	9.912	63.7368
	9.916	101.065	17.29	602.973	17.29	125.073	17.29	614.966	9.916	63.5515
	9.92	101.224	17.3	604.8	17.3	125.292	17.3	616.82	9.92	63.3767
	9.924	101.365	17.31	606.644	17.31	125.523	17.31	618.672	9.924	63.2133
	9.928	101.485	17.32	608.504	17.32	125.766	17.32	620.524	9.928	63.0621
	9.932	101.584	17.33	610.38	17.33	126.023	17.33	622.375	9.932	62.924
	9.936	101.661	17.34	612.271	17.34	126.294	17.34	624.226	9.936	62.7994
	9.94	101.713	17.35	614.176	17.35	126.577	17.35	626.077	9.94	62.6887
	9.944	101.742	17.36	616.096	17.36	126.874	17.36	627.93	9.944	62.5921
	9.948	101.746	17.37	618.029	17.37	127.183	17.37	629.784	9.948	62.5095
	9.952	101.725	17.38	619.978	17.38	127.505	17.38	631.64	9.952	62.4408
	9.956	101.68	17.39	621.942	17.39	127.839	17.39	633.501	9.956	62.3857
	9.96	101.61	17.4	623.923	17.4	128.184	17.4	635.366	9.96	62.3437
	9.964	101.517	17.41	625.922	17.41	128.538	17.41	637.237	9.964	62.3142
	9.968	101.403	17.42	627.94	17.42	128.902	17.42	639.115	9.968	62.2965
	9.972	101.267	17.43	629.979	17.43	129.274	17.43	641.003	9.972	62.2898
	9.976	101.111	17.44	632.042	17.44	129.652	17.44	642.901	9.976	62.2932
	9.98	100.938	17.45	634.13	17.45	130.035	17.45	644.811	9.98	62.3057
	9.984	100.749	17.46	636.245	17.46	130.422	17.46	646.736	9.984	62.3263
	9.988	100.546	17.47	638.391	17.47	130.812	17.47	648.677	9.988	62.3541
	9.992	100.332	17.48	640.57	17.48	131.203	17.48	650.637	9.992	62.3879
	9.996	100.108	17.49	642.783	17.49	131.594	17.49	652.617	9.996	62.4267
	10	99.877	17.5	645.034	17.5	131.983	17.5	654.621	10	62.4695
	10.004	99.6414	17.51	647.325	17.51	132.369	17.51	656.65	10.004	62.5154
	10.008	99.4035	17.52	649.658	17.52	132.751	17.52	658.708	10.008	62.5634
	10.012	99.1657	17.53	652.036	17.53	133.127	17.53	660.795	10.012	62.6128
	10.016	98.9301	17.54	654.459	17.54	133.498	17.54	662.915	10.016	62.6627
	10.02	98.6991	17.55	656.93	17.55	133.862	17.55	665.07	10.02	62.7124
	10.024	98.4746	17.56	659.45	17.56	134.218	17.56	667.263	10.024	62.7615
	10.028	98.2586	17.57	662.02	17.57	134.566	17.57	669.495	10.028	62.8094
	10.032	98.0529	17.58	664.641	17.58	134.906	17.58	671.769	10.032	62.8557
	10.036	97.8589	17.59	667.313	17.59	135.239	17.59	674.086	10.036	62.9003
	10.04	97.6782	17.6	670.035	17.6	135.563	17.6	676.448	10.04	62.9428
	10.044	97.5116	17.61	672.808	17.61	135.881	17.61	678.857	10.044	62.9834
	10.048	97.3603	17.62	675.631	17.62	136.191	17.62	681.313	10.048	63.022
	10.052	97.2247	17.63	678.502	17.63	136.497	17.63	683.819	10.052	63.0588
	10.056	97.1054	17.64	681.42	17.64	136.797	17.64	686.375	10.056	63.0939
	10.06	97.0024	17.65	684.382	17.65	137.095	17.65	688.981	10.06	63.1277
	10.064	96.9157	17.66	687.387	17.66	137.391	17.66	691.637	10.064	63.1605
	10.068	96.845	17.67	690.432	17.67	137.687	17.67	694.344	10.068	63.1927
	10.072	96.7897	17.68	693.514	17.68	137.985	17.68	697.101	10.072	63.2248
	10.076	96.7492	17.69	696.629	17.69	138.287	17.69	699.908	10.076	63.2571
	10.08	96.7224	17.7	699.775	17.7	138.595	17.7	702.763	10.08	63.2902
	10.084	96.7083	17.71	702.949	17.71	138.91	17.71	705.665	10.084	63.3247
	10.088	96.7056	17.72	706.146	17.72	139.236	17.72	708.614	10.088	63.3608
	10.092	96.7131	17.73	709.362	17.73	139.573	17.73	711.606	10.092	63.3992
	10.096	96.7293	17.74	712.596	17.74	139.925	17.74	714.64	10.096	63.4403
	10.1	96.7526	17.75	715.841	17.75	140.292	17.75	717.715	10.1	63.4844
	10.104	96.7816	17.76	719.096	17.76	140.677	17.76	720.827	10.104	63.5318
	10.108	96.8147	17.77	722.357	17.77	141.082	17.77	723.974	10.108	63.583
	10.112	96.8505	17.78	725.621	17.78	141.507	17.78	727.154	10.112	63.6382
	10.116	96.8875	17.79	728.884	17.79	141.955	17.79	730.363	10.116	63.6974
	10.12	96.9243	17.8	732.144	17.8	142.425	17.8	733.6	10.12	63.7609
	10.124	96.9597	17.81	735.398	17.81	142.92	17.81	736.861	10.124	63.8287
	10.128	96.9925	17.82	738.644	17.82	143.44	17.82	740.143	10.128	63.9007
	10.132	97.0219	17.83	741.881	17.83	143.984	17.83	743.445	10.132	63.977
	10.136	97.0469	17.84	745.107	17.84	144.553	17.84	746.763	10.136	64.0574
	10.14	97.0671	17.85	748.32	17.85	145.147	17.85	750.096	10.14	64.1416
	10.144	97.082	17.86	751.52	17.86	145.765	17.86	753.44	10.144	64.2295
	10.148	97.0914	17.87	754.706	17.87	146.406	17.87	756.795	10.148	64.3208
	10.152	97.0953	17.88	757.879	17.88	147.07	17.88	760.157	10.152	64.4151
	10.156	97.0939	17.89	761.037	17.89	147.754	17.89	763.527	10.156	64.5121
	10.16	97.0876	17.9	764.183	17.9	148.458	17.9	766.901	10.16	64.6115
	10.164	97.0771	17.91	767.317	17.91	149.179	17.91	770.28	10.164	64.7128
	10.168	97.0632	17.92	770.44	17.92	149.915	17.92	773.663	10.168	64.8156
	10.172	97.0468	17.93	773.553	17.93	150.665	17.93	777.049	10.172	64.9195
	10.176	97.0291	17.94	776.659	17.94	151.426	17.94	780.438	10.176	65.0242
	10.18	97.0114	17.95	779.758	17.95	152.195	17.95	783.83	10.18	65.1292
	10.184	96.995	17.96	782.853	17.96	152.971	17.96	787.227	10.184	65.2341
	10.188	96.9813	17.97	785.947	17.97	153.751	17.97	790.628	10.188	65.3387
	10.192	96.972	17.98	789.041	17.98	154.532	17.98	794.035	10.192	65.4426
	10.196	96.9685	17.99	792.139	17.99	155.312	17.99	797.449	10.196	65.5455
	10.2	96.9724	18	795.242	18	156.088	18	800.871	10.2	65.6472
	10.204	96.9851	18.01	798.353	18.01	156.86	18.01	804.304	10.204	65.7473
	10.208	97.0082	18.02	801.474	18.02	157.623	18.02	807.748	10.208	65.8458
	10.212	97.043	18.03	804.608	18.03	158.377	18.03	811.207	10.212	65.9424
	10.216	97.0907	18.04	807.758	18.04	159.121	18.04	814.682	10.216	66.037
	10.22	97.1523	18.05	810.926	18.05	159.851	18.05	818.176	10.22	66.1295
	10.224	97.2288	18.06	814.115	18.06	160.568	18.06	821.69	10.224	66.2199
	10.228	97.321	18.07	817.325	18.07	161.27	18.07	825.228	10.228	66.3081
	10.232	97.4291	18.08	820.561	18.08	161.956	18.08	828.791	10.232	66.3939
	10.236	97.5537	18.09	823.823	18.09	162.627	18.09	832.382	10.236	66.4776
	10.24	97.6946	18.1	827.115	18.1	163.282	18.1	836.002	10.24	66.5589
	10.244	97.8516	18.11	830.437	18.11	163.921	18.11	839.655	10.244	66.6379
	10.248	98.0243	18.12	833.792	18.12	164.544	18.12	843.342	10.248	66.7145
	10.252	98.2118	18.13	837.181	18.13	165.152	18.13	847.065	10.252	66.7889
	10.256	98.4133	18.14	840.606	18.14	165.747	18.14	850.825	10.256	66.8609
	10.26	98.6275	18.15	844.069	18.15	166.328	18.15	854.625	10.26	66.9305
	10.264	98.8529	18.16	847.57	18.16	166.898	18.16	858.465	10.264	66.9977
	10.268	99.0878	18.17	851.113	18.17	167.458	18.17	862.348	10.268	67.0624
	10.272	99.3304	18.18	854.697	18.18	168.01	18.18	866.274	10.272	67.1246
	10.276	99.5786	18.19	858.325	18.19	168.555	18.19	870.245	10.276	67.184
	10.28	99.8302	18.2	861.998	18.2	169.095	18.2	874.261	10.28	67.2407
	10.284	100.083	18.21	865.717	18.21	169.632	18.21	878.323	10.284	67.2944
	10.288	100.334	18.22	869.484	18.22	170.169	18.22	882.431	10.288	67.3451
	10.292	100.582	18.23	873.299	18.23	170.706	18.23	886.587	10.292	67.3925
	10.296	100.824	18.24	877.164	18.24	171.246	18.24	890.79	10.296	67.4364
	10.3	101.057	18.25	881.081	18.25	171.791	18.25	895.041	10.3	67.4768
	10.304	101.279	18.26	885.051	18.26	172.342	18.26	899.34	10.304	67.5133
	10.308	101.487	18.27	889.074	18.27	172.902	18.27	903.688	10.308	67.5459
	10.312	101.68	18.28	893.153	18.28	173.471	18.28	908.083	10.312	67.5744
	10.316	101.856	18.29	897.289	18.29	174.051	18.29	912.527	10.316	67.5985
	10.32	102.012	18.3	901.482	18.3	174.644	18.3	917.02	10.32	67.6183
	10.324	102.148	18.31	905.733	18.31	175.249	18.31	921.56	10.324	67.6335
	10.328	102.261	18.32	910.044	18.32	175.868	18.32	926.15	10.328	67.6441
	10.332	102.35	18.33	914.416	18.33	176.502	18.33	930.787	10.332	67.6501
	10.336	102.415	18.34	918.849	18.34	177.15	18.34	935.473	10.336	67.6515
	10.34	102.454	18.35	923.343	18.35	177.813	18.35	940.208	10.34	67.6484
	10.344	102.469	18.36	927.9	18.36	178.491	18.36	944.99	10.344	67.6408
	10.348	102.458	18.37	932.52	18.37	179.182	18.37	949.82	10.348	67.629
	10.352	102.422	18.38	937.201	18.38	179.888	18.38	954.699	10.352	67.6132
	10.356	102.361	18.39	941.946	18.39	180.606	18.39	959.624	10.356	67.5937
	10.36	102.277	18.4	946.752	18.4	181.337	18.4	964.597	10.36	67.5708
	10.364	102.171	18.41	951.619	18.41	182.078	18.41	969.616	10.364	67.5449
	10.368	102.043	18.42	956.546	18.42	182.828	18.42	974.681	10.368	67.5164
	10.372	101.896	18.43	961.533	18.43	183.587	18.43	979.791	10.372	67.486
	10.376	101.732	18.44	966.576	18.44	184.352	18.44	984.945	10.376	67.4541
	10.38	101.552	18.45	971.676	18.45	185.122	18.45	990.141	10.38	67.4213
	10.384	101.358	18.46	976.828	18.46	185.895	18.46	995.378	10.384	67.3882
	10.388	101.154	18.47	982.032	18.47	186.67	18.47	1000.65	10.388	67.3555
	10.392	100.941	18.48	987.285	18.48	187.445	18.48	1005.97	10.392	67.3238
	10.396	100.723	18.49	992.583	18.49	188.218	18.49	1011.31	10.396	67.2938
	10.4	100.5	18.5	997.923	18.5	188.987	18.5	1016.69	10.4	67.2661
	10.404	100.277	18.51	1003.3	18.51	189.751	18.51	1022.1	10.404	67.2413
	10.408	100.054	18.52	1008.72	18.52	190.508	18.52	1027.53	10.408	67.2201
	10.412	99.8358	18.53	1014.16	18.53	191.256	18.53	1032.98	10.412	67.203
	10.416	99.6232	18.54	1019.64	18.54	191.995	18.54	1038.44	10.416	67.1904
	10.42	99.4186	18.55	1025.13	18.55	192.723	18.55	1043.92	10.42	67.1829
	10.424	99.2239	18.56	1030.65	18.56	193.438	18.56	1049.4	10.424	67.1809
	10.428	99.0409	18.57	1036.18	18.57	194.14	18.57	1054.88	10.428	67.1846
	10.432	98.8711	18.58	1041.72	18.58	194.828	18.58	1060.36	10.432	67.1942
	10.436	98.7157	18.59	1047.27	18.59	195.501	18.59	1065.82	10.436	67.2098
	10.44	98.5759	18.6	1052.82	18.6	196.16	18.6	1071.26	10.44	67.2316
	10.444	98.4525	18.61	1058.37	18.61	196.802	18.61	1076.69	10.444	67.2593
	10.448	98.3459	18.62	1063.92	18.62	197.429	18.62	1082.07	10.448	67.2929
	10.452	98.2564	18.63	1069.45	18.63	198.04	18.63	1087.42	10.452	67.3319
	10.456	98.1842	18.64	1074.98	18.64	198.635	18.64	1092.73	10.456	67.3761
	10.46	98.1289	18.65	1080.48	18.65	199.215	18.65	1097.98	10.46	67.4248
	10.464	98.0903	18.66	1085.97	18.66	199.78	18.66	1103.18	10.464	67.4775
	10.468	98.0675	18.67	1091.44	18.67	200.331	18.67	1108.3	10.468	67.5336
	10.472	98.0598	18.68	1096.88	18.68	200.869	18.68	1113.36	10.472	67.5921
	10.476	98.0661	18.69	1102.29	18.69	201.394	18.69	1118.34	10.476	67.6522
	10.48	98.0854	18.7	1107.67	18.7	201.908	18.7	1123.24	10.48	67.7131
	10.484	98.1162	18.71	1113.02	18.71	202.411	18.71	1128.05	10.484	67.7737
	10.488	98.1572	18.72	1118.34	18.72	202.905	18.72	1132.77	10.488	67.8329
	10.492	98.2069	18.73	1123.62	18.73	203.392	18.73	1137.39	10.492	67.8898
	10.496	98.2639	18.74	1128.87	18.74	203.872	18.74	1141.91	10.496	67.9432
	10.5	98.3267	18.75	1134.08	18.75	204.347	18.75	1146.33	10.5	67.992
	10.504	98.3937	18.76	1139.25	18.76	204.818	18.76	1150.65	10.504	68.0353
	10.508	98.4637	18.77	1144.38	18.77	205.288	18.77	1154.86	10.508	68.0719
	10.512	98.5351	18.78	1149.48	18.78	205.756	18.78	1158.97	10.512	68.1008
	10.516	98.6069	18.79	1154.54	18.79	206.225	18.79	1162.97	10.516	68.1212
	10.52	98.678	18.8	1159.56	18.8	206.696	18.8	1166.86	10.52	68.1322
	10.524	98.7472	18.81	1164.54	18.81	207.171	18.81	1170.65	10.524	68.133
	10.528	98.8139	18.82	1169.48	18.82	207.65	18.82	1174.35	10.528	68.123
	10.532	98.8775	18.83	1174.38	18.83	208.136	18.83	1177.94	10.532	68.1016
	10.536	98.9374	18.84	1179.25	18.84	208.628	18.84	1181.44	10.536	68.0684
	10.54	98.9936	18.85	1184.08	18.85	209.128	18.85	1184.86	10.54	68.0231
	10.544	99.0458	18.86	1188.87	18.86	209.637	18.86	1188.18	10.544	67.9656
	10.548	99.0942	18.87	1193.61	18.87	210.156	18.87	1191.43	10.548	67.8958
	10.552	99.1393	18.88	1198.33	18.88	210.685	18.88	1194.61	10.552	67.8138
	10.556	99.1814	18.89	1203	18.89	211.224	18.89	1197.71	10.556	67.72
	10.56	99.2212	18.9	1207.63	18.9	211.775	18.9	1200.76	10.56	67.6149
	10.564	99.2595	18.91	1212.21	18.91	212.336	18.91	1203.75	10.564	67.4988
	10.568	99.2974	18.92	1216.76	18.92	212.908	18.92	1206.69	10.568	67.3727
	10.572	99.3357	18.93	1221.26	18.93	213.491	18.93	1209.58	10.572	67.2373
	10.576	99.3756	18.94	1225.72	18.94	214.084	18.94	1212.44	10.576	67.0936
	10.58	99.4184	18.95	1230.13	18.95	214.686	18.95	1215.27	10.58	66.9427
	10.584	99.4651	18.96	1234.49	18.96	215.297	18.96	1218.06	10.584	66.7858
	10.588	99.517	18.97	1238.79	18.97	215.915	18.97	1220.84	10.588	66.624
	10.592	99.5753	18.98	1243.05	18.98	216.539	18.98	1223.59	10.592	66.4589
	10.596	99.6411	18.99	1247.24	18.99	217.169	18.99	1226.33	10.596	66.2917
	10.6	99.7154	19	1251.37	19	217.801	19	1229.05	10.6	66.1238
	10.604	99.7993	19.01	1255.44	19.01	218.434	19.01	1231.76	10.604	65.9568
	10.608	99.8934	19.02	1259.44	19.02	219.067	19.02	1234.47	10.608	65.7921
	10.612	99.9984	19.03	1263.37	19.03	219.697	19.03	1237.16	10.612	65.631
	10.616	100.115	19.04	1267.22	19.04	220.322	19.04	1239.83	10.616	65.475
	10.62	100.243	19.05	1271	19.05	220.939	19.05	1242.5	10.62	65.3254
	10.624	100.383	19.06	1274.69	19.06	221.546	19.06	1245.14	10.624	65.1836
	10.628	100.535	19.07	1278.3	19.07	222.141	19.07	1247.77	10.628	65.0505
	10.632	100.699	19.08	1281.81	19.08	222.72	19.08	1250.38	10.632	64.9274
	10.636	100.873	19.09	1285.23	19.09	223.282	19.09	1252.95	10.636	64.8151
	10.64	101.058	19.1	1288.55	19.1	223.823	19.1	1255.49	10.64	64.7146
	10.644	101.252	19.11	1291.77	19.11	224.341	19.11	1257.99	10.644	64.6264
	10.648	101.454	19.12	1294.89	19.12	224.833	19.12	1260.44	10.648	64.551
	10.652	101.664	19.13	1297.89	19.13	225.296	19.13	1262.83	10.652	64.489
	10.656	101.879	19.14	1300.78	19.14	225.728	19.14	1265.16	10.656	64.4404
	10.66	102.098	19.15	1303.56	19.15	226.128	19.15	1267.41	10.66	64.4052
	10.664	102.319	19.16	1306.22	19.16	226.491	19.16	1269.58	10.664	64.3835
	10.668	102.541	19.17	1308.76	19.17	226.818	19.17	1271.66	10.668	64.3748
	10.672	102.762	19.18	1311.18	19.18	227.104	19.18	1273.64	10.672	64.3787
	10.676	102.979	19.19	1313.47	19.19	227.35	19.19	1275.51	10.676	64.3945
	10.68	103.192	19.2	1315.63	19.2	227.554	19.2	1277.26	10.68	64.4216
	10.684	103.398	19.21	1317.67	19.21	227.713	19.21	1278.89	10.684	64.4591
	10.688	103.595	19.22	1319.59	19.22	227.829	19.22	1280.38	10.688	64.5058
	10.692	103.782	19.23	1321.37	19.23	227.899	19.23	1281.73	10.692	64.5606
	10.696	103.957	19.24	1323.02	19.24	227.923	19.24	1282.94	10.696	64.6224
	10.7	104.118	19.25	1324.55	19.25	227.903	19.25	1283.98	10.7	64.6897
	10.704	104.265	19.26	1325.94	19.26	227.836	19.26	1284.87	10.704	64.7613
	10.708	104.397	19.27	1327.21	19.27	227.726	19.27	1285.59	10.708	64.8356
	10.712	104.512	19.28	1328.36	19.28	227.571	19.28	1286.15	10.712	64.9113
	10.716	104.609	19.29	1329.38	19.29	227.373	19.29	1286.53	10.716	64.9868
	10.72	104.689	19.3	1330.27	19.3	227.135	19.3	1286.74	10.72	65.0607
	10.724	104.751	19.31	1331.04	19.31	226.856	19.31	1286.77	10.724	65.1316
	10.728	104.795	19.32	1331.69	19.32	226.539	19.32	1286.63	10.728	65.1981
	10.732	104.821	19.33	1332.23	19.33	226.187	19.33	1286.32	10.732	65.2589
	10.736	104.831	19.34	1332.65	19.34	225.801	19.34	1285.83	10.736	65.3128
	10.74	104.824	19.35	1332.95	19.35	225.385	19.35	1285.18	10.74	65.3587
	10.744	104.802	19.36	1333.14	19.36	224.939	19.36	1284.36	10.744	65.3956
	10.748	104.766	19.37	1333.23	19.37	224.469	19.37	1283.38	10.748	65.4226
	10.752	104.718	19.38	1333.2	19.38	223.975	19.38	1282.24	10.752	65.439
	10.756	104.659	19.39	1333.08	19.39	223.461	19.39	1280.96	10.756	65.4441
	10.76	104.59	19.4	1332.85	19.4	222.93	19.4	1279.53	10.76	65.4377
	10.764	104.514	19.41	1332.52	19.41	222.384	19.41	1277.97	10.764	65.4193
	10.768	104.432	19.42	1332.09	19.42	221.827	19.42	1276.28	10.768	65.389
	10.772	104.347	19.43	1331.57	19.43	221.262	19.43	1274.47	10.772	65.3467
	10.776	104.26	19.44	1330.95	19.44	220.69	19.44	1272.54	10.776	65.2927
	10.78	104.174	19.45	1330.25	19.45	220.114	19.45	1270.52	10.78	65.2273
	10.784	104.09	19.46	1329.45	19.46	219.537	19.46	1268.4	10.784	65.1513
	10.788	104.011	19.47	1328.56	19.47	218.96	19.47	1266.19	10.788	65.0651
	10.792	103.938	19.48	1327.58	19.48	218.387	19.48	1263.91	10.792	64.9696
	10.796	103.872	19.49	1326.52	19.49	217.818	19.49	1261.55	10.796	64.8659
	10.8	103.817	19.5	1325.36	19.5	217.255	19.5	1259.13	10.8	64.7548
	10.804	103.772	19.51	1324.12	19.51	216.699	19.51	1256.66	10.804	64.6378
	10.808	103.739	19.52	1322.8	19.52	216.151	19.52	1254.14	10.808	64.5158
	10.812	103.72	19.53	1321.38	19.53	215.612	19.53	1251.57	10.812	64.3904
	10.816	103.714	19.54	1319.88	19.54	215.083	19.54	1248.97	10.816	64.2627
	10.82	103.722	19.55	1318.29	19.55	214.564	19.55	1246.34	10.82	64.1344
	10.824	103.745	19.56	1316.6	19.56	214.054	19.56	1243.68	10.824	64.0066
	10.828	103.783	19.57	1314.83	19.57	213.554	19.57	1240.99	10.828	63.8809
	10.832	103.834	19.58	1312.96	19.58	213.063	19.58	1238.29	10.832	63.7586
	10.836	103.899	19.59	1311	19.59	212.58	19.59	1235.56	10.836	63.6412
	10.84	103.978	19.6	1308.95	19.6	212.105	19.6	1232.82	10.84	63.5297
	10.844	104.068	19.61	1306.8	19.61	211.637	19.61	1230.06	10.844	63.4256
	10.848	104.169	19.62	1304.55	19.62	211.174	19.62	1227.29	10.848	63.3299
	10.852	104.28	19.63	1302.2	19.63	210.716	19.63	1224.49	10.852	63.2437
	10.856	104.399	19.64	1299.75	19.64	210.26	19.64	1221.68	10.856	63.1679
	10.86	104.523	19.65	1297.2	19.65	209.807	19.65	1218.85	10.86	63.1034
	10.864	104.653	19.66	1294.55	19.66	209.354	19.66	1216	10.864	63.0508
	10.868	104.784	19.67	1291.79	19.67	208.899	19.67	1213.12	10.868	63.0106
	10.872	104.917	19.68	1288.93	19.68	208.442	19.68	1210.22	10.872	62.9834
	10.876	105.048	19.69	1285.96	19.69	207.981	19.69	1207.28	10.876	62.9694
	10.88	105.176	19.7	1282.88	19.7	207.516	19.7	1204.31	10.88	62.9688
	10.884	105.298	19.71	1279.7	19.71	207.043	19.71	1201.29	10.884	62.9816
	10.888	105.413	19.72	1276.42	19.72	206.564	19.72	1198.24	10.888	63.0076
	10.892	105.519	19.73	1273.03	19.73	206.075	19.73	1195.13	10.892	63.0467
	10.896	105.614	19.74	1269.53	19.74	205.578	19.74	1191.98	10.896	63.0985
	10.9	105.697	19.75	1265.94	19.75	205.07	19.75	1188.77	10.9	63.1624
	10.904	105.766	19.76	1262.24	19.76	204.552	19.76	1185.5	10.904	63.238
	10.908	105.821	19.77	1258.45	19.77	204.023	19.77	1182.17	10.908	63.3245
	10.912	105.859	19.78	1254.56	19.78	203.483	19.78	1178.77	10.912	63.4212
	10.916	105.881	19.79	1250.59	19.79	202.931	19.79	1175.31	10.916	63.5273
	10.92	105.886	19.8	1246.52	19.8	202.367	19.8	1171.77	10.92	63.6419
	10.924	105.873	19.81	1242.38	19.81	201.793	19.81	1168.16	10.924	63.764
	10.928	105.843	19.82	1238.15	19.82	201.207	19.82	1164.48	10.928	63.8928
	10.932	105.795	19.83	1233.85	19.83	200.611	19.83	1160.73	10.932	64.0272
	10.936	105.73	19.84	1229.49	19.84	200.005	19.84	1156.9	10.936	64.1662
	10.94	105.649	19.85	1225.05	19.85	199.389	19.85	1153	10.94	64.309
	10.944	105.552	19.86	1220.57	19.86	198.765	19.86	1149.03	10.944	64.4546
	10.948	105.44	19.87	1216.02	19.87	198.133	19.87	1144.99	10.948	64.602
	10.952	105.315	19.88	1211.44	19.88	197.494	19.88	1140.87	10.952	64.7503
	10.956	105.178	19.89	1206.81	19.89	196.849	19.89	1136.69	10.956	64.8988
	10.96	105.031	19.9	1202.15	19.9	196.198	19.9	1132.45	10.96	65.0467
	10.964	104.875	19.91	1197.47	19.91	195.543	19.91	1128.15	10.964	65.1933
	10.968	104.712	19.92	1192.76	19.92	194.884	19.92	1123.79	10.968	65.3379
	10.972	104.544	19.93	1188.04	19.93	194.222	19.93	1119.38	10.972	65.48
	10.976	104.372	19.94	1183.3	19.94	193.558	19.94	1114.93	10.976	65.619
	10.98	104.199	19.95	1178.56	19.95	192.892	19.95	1110.44	10.98	65.7546
	10.984	104.027	19.96	1173.83	19.96	192.226	19.96	1105.91	10.984	65.8864
	10.988	103.857	19.97	1169.1	19.97	191.559	19.97	1101.36	10.988	66.0142
	10.992	103.691	19.98	1164.38	19.98	190.892	19.98	1096.78	10.992	66.1377
	10.996	103.531	19.99	1159.68	19.99	190.225	19.99	1092.18	10.996	66.2568
	11	103.378	20	1154.99	20	189.559	20	1087.57	11	66.3715
	11.004	103.234	20.01	1150.33	20.01	188.893	20.01	1082.96	11.004	66.4816
	11.008	103.101	20.02	1145.69	20.02	188.228	20.02	1078.34	11.008	66.5873
	11.012	102.979	20.03	1141.09	20.03	187.564	20.03	1073.74	11.012	66.6885
	11.016	102.869	20.04	1136.51	20.04	186.9	20.04	1069.14	11.016	66.7855
	11.02	102.773	20.05	1131.96	20.05	186.237	20.05	1064.56	11.02	66.8782
	11.024	102.692	20.06	1127.44	20.06	185.574	20.06	1060	11.024	66.9669
	11.028	102.624	20.07	1122.96	20.07	184.91	20.07	1055.47	11.028	67.0518
	11.032	102.572	20.08	1118.51	20.08	184.245	20.08	1050.96	11.032	67.1328
	11.036	102.534	20.09	1114.09	20.09	183.579	20.09	1046.49	11.036	67.2103
	11.04	102.512	20.1	1109.71	20.1	182.912	20.1	1042.06	11.04	67.2843
	11.044	102.504	20.11	1105.35	20.11	182.242	20.11	1037.66	11.044	67.355
	11.048	102.51	20.12	1101.03	20.12	181.57	20.12	1033.3	11.048	67.4225
	11.052	102.53	20.13	1096.73	20.13	180.895	20.13	1028.99	11.052	67.4868
	11.056	102.562	20.14	1092.46	20.14	180.217	20.14	1024.71	11.056	67.548
	11.06	102.607	20.15	1088.21	20.15	179.535	20.15	1020.48	11.06	67.6061
	11.064	102.663	20.16	1083.98	20.16	178.848	20.16	1016.3	11.064	67.6611
	11.068	102.729	20.17	1079.77	20.17	178.158	20.17	1012.15	11.068	67.7129
	11.072	102.804	20.18	1075.57	20.18	177.463	20.18	1008.05	11.072	67.7616
	11.076	102.887	20.19	1071.39	20.19	176.764	20.19	1003.99	11.076	67.8068
	11.08	102.977	20.2	1067.22	20.2	176.06	20.2	999.966	11.08	67.8487
	11.084	103.072	20.21	1063.06	20.21	175.352	20.21	995.978	11.084	67.8869
	11.088	103.171	20.22	1058.9	20.22	174.64	20.22	992.025	11.088	67.9213
	11.092	103.273	20.23	1054.74	20.23	173.924	20.23	988.103	11.092	67.9518
	11.096	103.377	20.24	1050.59	20.24	173.205	20.24	984.209	11.096	67.978
	11.1	103.482	20.25	1046.44	20.25	172.483	20.25	980.341	11.1	67.9999
	11.104	103.586	20.26	1042.29	20.26	171.76	20.26	976.496	11.104	68.0172
	11.108	103.689	20.27	1038.13	20.27	171.034	20.27	972.671	11.108	68.0298
	11.112	103.79	20.28	1033.97	20.28	170.309	20.28	968.862	11.112	68.0374
	11.116	103.887	20.29	1029.81	20.29	169.583	20.29	965.067	11.116	68.0399
	11.12	103.981	20.3	1025.64	20.3	168.859	20.3	961.283	11.12	68.0372
	11.124	104.07	20.31	1021.46	20.31	168.137	20.31	957.508	11.124	68.0292
	11.128	104.154	20.32	1017.29	20.32	167.418	20.32	953.74	11.128	68.0158
	11.132	104.233	20.33	1013.11	20.33	166.703	20.33	949.977	11.132	67.9971
	11.136	104.306	20.34	1008.92	20.34	165.994	20.34	946.217	11.136	67.9729
	11.14	104.373	20.35	1004.74	20.35	165.292	20.35	942.459	11.14	67.9435
	11.144	104.433	20.36	1000.55	20.36	164.597	20.36	938.702	11.144	67.9089
	11.148	104.487	20.37	996.37	20.37	163.91	20.37	934.946	11.148	67.8693
	11.152	104.535	20.38	992.19	20.38	163.234	20.38	931.192	11.152	67.8248
	11.156	104.576	20.39	988.014	20.39	162.568	20.39	927.439	11.156	67.7759
	11.16	104.612	20.4	983.845	20.4	161.913	20.4	923.689	11.16	67.7227
	11.164	104.641	20.41	979.685	20.41	161.271	20.41	919.942	11.164	67.6656
	11.168	104.664	20.42	975.536	20.42	160.642	20.42	916.202	11.168	67.6051
	11.172	104.681	20.43	971.4	20.43	160.027	20.43	912.47	11.172	67.5414
	11.176	104.692	20.44	967.278	20.44	159.427	20.44	908.749	11.176	67.4752
	11.18	104.698	20.45	963.174	20.45	158.842	20.45	905.041	11.18	67.4068
	11.184	104.699	20.46	959.087	20.46	158.271	20.46	901.35	11.184	67.3368
	11.188	104.695	20.47	955.021	20.47	157.717	20.47	897.68	11.188	67.2657
	11.192	104.686	20.48	950.977	20.48	157.179	20.48	894.033	11.192	67.1939
	11.196	104.672	20.49	946.956	20.49	156.656	20.49	890.414	11.196	67.122
	11.2	104.654	20.5	942.96	20.5	156.149	20.5	886.826	11.2	67.0505
	11.204	104.63	20.51	938.989	20.51	155.658	20.51	883.272	11.204	66.9798
	11.208	104.603	20.52	935.045	20.52	155.182	20.52	879.758	11.208	66.9105
	11.212	104.571	20.53	931.128	20.53	154.72	20.53	876.286	11.212	66.8429
	11.216	104.534	20.54	927.239	20.54	154.274	20.54	872.859	11.216	66.7774
	11.22	104.493	20.55	923.379	20.55	153.84	20.55	869.482	11.22	66.7145
	11.224	104.448	20.56	919.547	20.56	153.42	20.56	866.156	11.224	66.6544
	11.228	104.398	20.57	915.744	20.57	153.013	20.57	862.883	11.228	66.5974
	11.232	104.343	20.58	911.971	20.58	152.616	20.58	859.667	11.232	66.5437
	11.236	104.283	20.59	908.226	20.59	152.23	20.59	856.509	11.236	66.4935
	11.24	104.219	20.6	904.51	20.6	151.853	20.6	853.409	11.24	66.4468
	11.244	104.15	20.61	900.823	20.61	151.484	20.61	850.369	11.244	66.4039
	11.248	104.076	20.62	897.164	20.62	151.122	20.62	847.389	11.248	66.3646
	11.252	103.997	20.63	893.534	20.63	150.767	20.63	844.467	11.252	66.329
	11.256	103.914	20.64	889.932	20.64	150.416	20.64	841.604	11.256	66.2969
	11.26	103.826	20.65	886.358	20.65	150.069	20.65	838.797	11.26	66.2682
	11.264	103.734	20.66	882.813	20.66	149.724	20.66	836.044	11.264	66.2429
	11.268	103.638	20.67	879.295	20.67	149.38	20.67	833.343	11.268	66.2206
	11.272	103.538	20.68	875.806	20.68	149.037	20.68	830.691	11.272	66.2011
	11.276	103.435	20.69	872.346	20.69	148.692	20.69	828.084	11.276	66.1843
	11.28	103.328	20.7	868.915	20.7	148.345	20.7	825.517	11.28	66.1698
	11.284	103.22	20.71	865.513	20.71	147.996	20.71	822.988	11.284	66.1573
	11.288	103.11	20.72	862.142	20.72	147.642	20.72	820.491	11.288	66.1466
	11.292	102.999	20.73	858.801	20.73	147.283	20.73	818.02	11.292	66.1373
	11.296	102.889	20.74	855.492	20.74	146.919	20.74	815.572	11.296	66.1293
	11.3	102.779	20.75	852.215	20.75	146.548	20.75	813.141	11.3	66.1222
	11.304	102.67	20.76	848.972	20.76	146.17	20.76	810.722	11.304	66.1158
	11.308	102.565	20.77	845.763	20.77	145.785	20.77	808.309	11.308	66.1098
	11.312	102.463	20.78	842.589	20.78	145.392	20.78	805.898	11.312	66.1041
	11.316	102.366	20.79	839.452	20.79	144.992	20.79	803.483	11.316	66.0984
	11.32	102.275	20.8	836.352	20.8	144.583	20.8	801.061	11.32	66.0928
	11.324	102.191	20.81	833.291	20.81	144.166	20.81	798.625	11.324	66.0869
	11.328	102.115	20.82	830.269	20.82	143.741	20.82	796.174	11.328	66.0808
	11.332	102.048	20.83	827.287	20.83	143.309	20.83	793.702	11.332	66.0745
	11.336	101.991	20.84	824.346	20.84	142.869	20.84	791.208	11.336	66.0678
	11.34	101.945	20.85	821.446	20.85	142.423	20.85	788.687	11.34	66.061
	11.344	101.911	20.86	818.587	20.86	141.971	20.86	786.139	11.344	66.0539
	11.348	101.889	20.87	815.769	20.87	141.513	20.87	783.562	11.348	66.0467
	11.352	101.881	20.88	812.993	20.88	141.052	20.88	780.955	11.352	66.0396
	11.356	101.886	20.89	810.258	20.89	140.587	20.89	778.318	11.356	66.0325
	11.36	101.906	20.9	807.563	20.9	140.12	20.9	775.651	11.36	66.0257
	11.364	101.94	20.91	804.908	20.91	139.651	20.91	772.955	11.364	66.0193
	11.368	101.988	20.92	802.29	20.92	139.183	20.92	770.233	11.368	66.0135
	11.372	102.052	20.93	799.71	20.93	138.717	20.93	767.485	11.372	66.0083
	11.376	102.129	20.94	797.165	20.94	138.253	20.94	764.715	11.376	66.0039
	11.38	102.221	20.95	794.654	20.95	137.793	20.95	761.926	11.38	66.0005
	11.384	102.326	20.96	792.174	20.96	137.339	20.96	759.121	11.384	65.998
	11.388	102.444	20.97	789.724	20.97	136.891	20.97	756.305	11.388	65.9965
	11.392	102.573	20.98	787.3	20.98	136.452	20.98	753.482	11.392	65.9961
	11.396	102.714	20.99	784.901	20.99	136.022	20.99	750.657	11.396	65.9968
	11.4	102.865	21	782.524	21	135.603	21	747.835	11.4	65.9984
	11.404	103.025	21.01	780.167	21.01	135.196	21.01	745.02	11.404	66.0008
	11.408	103.191	21.02	777.827	21.02	134.801	21.02	742.217	11.408	66.0039
	11.412	103.364	21.03	775.501	21.03	134.42	21.03	739.433	11.412	66.0075
	11.416	103.541	21.04	773.187	21.04	134.054	21.04	736.672	11.416	66.0113
	11.42	103.721	21.05	770.883	21.05	133.702	21.05	733.938	11.42	66.015
	11.424	103.902	21.06	768.586	21.06	133.367	21.06	731.237	11.424	66.0182
	11.428	104.083	21.07	766.296	21.07	133.047	21.07	728.574	11.428	66.0206
	11.432	104.261	21.08	764.009	21.08	132.743	21.08	725.952	11.432	66.0215
	11.436	104.436	21.09	761.725	21.09	132.455	21.09	723.375	11.436	66.0207
	11.44	104.605	21.1	759.443	21.1	132.183	21.1	720.847	11.44	66.0174
	11.444	104.767	21.11	757.162	21.11	131.926	21.11	718.372	11.444	66.0113
	11.448	104.921	21.12	754.882	21.12	131.684	21.12	715.95	11.448	66.0017
	11.452	105.065	21.13	752.601	21.13	131.456	21.13	713.586	11.452	65.988
	11.456	105.199	21.14	750.322	21.14	131.241	21.14	711.28	11.456	65.9697
	11.46	105.32	21.15	748.044	21.15	131.037	21.15	709.033	11.46	65.9462
	11.464	105.428	21.16	745.769	21.16	130.844	21.16	706.847	11.464	65.9169
	11.468	105.523	21.17	743.497	21.17	130.659	21.17	704.721	11.468	65.8813
	11.472	105.603	21.18	741.231	21.18	130.482	21.18	702.654	11.472	65.8389
	11.476	105.668	21.19	738.971	21.19	130.31	21.19	700.647	11.476	65.7893
	11.48	105.717	21.2	736.722	21.2	130.142	21.2	698.698	11.48	65.7321
	11.484	105.752	21.21	734.484	21.21	129.976	21.21	696.805	11.484	65.667
	11.488	105.771	21.22	732.26	21.22	129.81	21.22	694.966	11.488	65.5938
	11.492	105.775	21.23	730.053	21.23	129.641	21.23	693.179	11.492	65.5121
	11.496	105.765	21.24	727.865	21.24	129.468	21.24	691.442	11.496	65.4221
	11.5	105.741	21.25	725.699	21.25	129.29	21.25	689.75	11.5	65.3237
	11.504	105.703	21.26	723.558	21.26	129.103	21.26	688.101	11.504	65.2171
	11.508	105.653	21.27	721.445	21.27	128.906	21.27	686.492	11.508	65.1024
	11.512	105.592	21.28	719.36	21.28	128.698	21.28	684.919	11.512	64.98
	11.516	105.52	21.29	717.307	21.29	128.477	21.29	683.379	11.516	64.8503
	11.52	105.44	21.3	715.288	21.3	128.241	21.3	681.868	11.52	64.714
	11.524	105.352	21.31	713.303	21.31	127.99	21.31	680.382	11.524	64.5716
	11.528	105.257	21.32	711.353	21.32	127.721	21.32	678.919	11.528	64.4239
	11.532	105.158	21.33	709.441	21.33	127.436	21.33	677.475	11.532	64.2717
	11.536	105.056	21.34	707.565	21.34	127.132	21.34	676.046	11.536	64.1161
	11.54	104.951	21.35	705.725	21.35	126.81	21.35	674.629	11.54	63.958
	11.544	104.846	21.36	703.922	21.36	126.47	21.36	673.221	11.544	63.7985
	11.548	104.741	21.37	702.153	21.37	126.111	21.37	671.82	11.548	63.6389
	11.552	104.639	21.38	700.417	21.38	125.735	21.38	670.423	11.552	63.4803
	11.556	104.539	21.39	698.712	21.39	125.341	21.39	669.028	11.556	63.3241
	11.56	104.445	21.4	697.036	21.4	124.932	21.4	667.632	11.56	63.1715
	11.564	104.355	21.41	695.384	21.41	124.508	21.41	666.234	11.564	63.0239
	11.568	104.273	21.42	693.755	21.42	124.071	21.42	664.831	11.568	62.8826
	11.572	104.197	21.43	692.143	21.43	123.623	21.43	663.423	11.572	62.7488
	11.576	104.129	21.44	690.546	21.44	123.165	21.44	662.008	11.576	62.624
	11.58	104.07	21.45	688.957	21.45	122.699	21.45	660.585	11.58	62.5093
	11.584	104.02	21.46	687.374	21.46	122.229	21.46	659.153	11.584	62.4059
	11.588	103.978	21.47	685.792	21.47	121.756	21.47	657.711	11.588	62.315
	11.592	103.946	21.48	684.204	21.48	121.282	21.48	656.259	11.592	62.2376
	11.596	103.922	21.49	682.608	21.49	120.811	21.49	654.798	11.596	62.1746
	11.6	103.908	21.5	680.998	21.5	120.345	21.5	653.325	11.6	62.1268
	11.604	103.901	21.51	679.369	21.51	119.887	21.51	651.842	11.604	62.0951
	11.608	103.903	21.52	677.717	21.52	119.438	21.52	650.348	11.608	62.0799
	11.612	103.913	21.53	676.039	21.53	119.002	21.53	648.844	11.612	62.0817
	11.616	103.929	21.54	674.331	21.54	118.582	21.54	647.329	11.616	62.1008
	11.62	103.951	21.55	672.589	21.55	118.178	21.55	645.804	11.62	62.1373
	11.624	103.978	21.56	670.811	21.56	117.793	21.56	644.27	11.624	62.1912
	11.628	104.009	21.57	668.994	21.57	117.43	21.57	642.727	11.628	62.2624
	11.632	104.044	21.58	667.138	21.58	117.089	21.58	641.176	11.632	62.3505
	11.636	104.081	21.59	665.24	21.59	116.773	21.59	639.616	11.636	62.4549
	11.64	104.119	21.6	663.301	21.6	116.481	21.6	638.05	11.64	62.5751
	11.644	104.157	21.61	661.322	21.61	116.216	21.61	636.477	11.644	62.7102
	11.648	104.195	21.62	659.302	21.62	115.977	21.62	634.898	11.648	62.8593
	11.652	104.231	21.63	657.244	21.63	115.765	21.63	633.314	11.652	63.0212
	11.656	104.264	21.64	655.15	21.64	115.58	21.64	631.727	11.656	63.1948
	11.66	104.294	21.65	653.023	21.65	115.421	21.65	630.137	11.66	63.3787
	11.664	104.319	21.66	650.866	21.66	115.287	21.66	628.545	11.664	63.5715
	11.668	104.34	21.67	648.684	21.67	115.177	21.67	626.953	11.668	63.7715
	11.672	104.354	21.68	646.482	21.68	115.091	21.68	625.362	11.672	63.9772
	11.676	104.363	21.69	644.263	21.69	115.025	21.69	623.773	11.676	64.1869
	11.68	104.365	21.7	642.035	21.7	114.979	21.7	622.187	11.68	64.3989
	11.684	104.36	21.71	639.802	21.71	114.95	21.71	620.607	11.684	64.6113
	11.688	104.347	21.72	637.57	21.72	114.936	21.72	619.033	11.688	64.8224
	11.692	104.328	21.73	635.347	21.73	114.934	21.73	617.468	11.692	65.0305
	11.696	104.3	21.74	633.137	21.74	114.941	21.74	615.913	11.696	65.2337
	11.7	104.266	21.75	630.948	21.75	114.955	21.75	614.37	11.7	65.4304
	11.704	104.224	21.76	628.785	21.76	114.973	21.76	612.84	11.704	65.6189
	11.708	104.175	21.77	626.655	21.77	114.991	21.77	611.326	11.708	65.7977
	11.712	104.119	21.78	624.563	21.78	115.007	21.78	609.83	11.712	65.9652
	11.716	104.057	21.79	622.515	21.79	115.018	21.79	608.352	11.716	66.1201
	11.72	103.989	21.8	620.516	21.8	115.021	21.8	606.895	11.72	66.261
	11.724	103.916	21.81	618.57	21.81	115.013	21.81	605.46	11.724	66.387
	11.728	103.838	21.82	616.681	21.82	114.991	21.82	604.049	11.728	66.4969
	11.732	103.756	21.83	614.854	21.83	114.954	21.83	602.663	11.732	66.59
	11.736	103.671	21.84	613.09	21.84	114.898	21.84	601.303	11.736	66.6655
	11.74	103.583	21.85	611.392	21.85	114.822	21.85	599.971	11.74	66.723
	11.744	103.494	21.86	609.762	21.86	114.724	21.86	598.667	11.744	66.7621
	11.748	103.403	21.87	608.2	21.87	114.603	21.87	597.391	11.748	66.7827
	11.752	103.311	21.88	606.706	21.88	114.457	21.88	596.144	11.752	66.7847
	11.756	103.22	21.89	605.28	21.89	114.286	21.89	594.926	11.756	66.7684
	11.76	103.13	21.9	603.92	21.9	114.088	21.9	593.736	11.76	66.7341
	11.764	103.042	21.91	602.624	21.91	113.865	21.91	592.574	11.764	66.6823
	11.768	102.956	21.92	601.39	21.92	113.615	21.92	591.44	11.768	66.6138
	11.772	102.874	21.93	600.215	21.93	113.339	21.93	590.331	11.772	66.5293
	11.776	102.794	21.94	599.094	21.94	113.039	21.94	589.246	11.776	66.4299
	11.78	102.72	21.95	598.024	21.95	112.714	21.95	588.183	11.78	66.3167
	11.784	102.65	21.96	597	21.96	112.367	21.96	587.14	11.784	66.1909
	11.788	102.585	21.97	596.016	21.97	111.998	21.97	586.115	11.788	66.0539
	11.792	102.526	21.98	595.068	21.98	111.611	21.98	585.105	11.792	65.9071
	11.796	102.474	21.99	594.15	21.99	111.206	21.99	584.106	11.796	65.752
	11.8	102.427	22	593.256	22	110.787	22	583.117	11.8	65.5902
	11.804	102.388	22.01	592.381	22.01	110.355	22.01	582.132	11.804	65.4234
	11.808	102.356	22.02	591.518	22.02	109.913	22.02	581.15	11.808	65.2533
	11.812	102.331	22.03	590.663	22.03	109.464	22.03	580.166	11.812	65.0814
	11.816	102.314	22.04	589.81	22.04	109.01	22.04	579.176	11.816	64.9094
	11.82	102.305	22.05	588.954	22.05	108.555	22.05	578.178	11.82	64.739
	11.824	102.304	22.06	588.09	22.06	108.101	22.06	577.167	11.824	64.5719
	11.828	102.311	22.07	587.214	22.07	107.65	22.07	576.141	11.828	64.4094
	11.832	102.325	22.08	586.321	22.08	107.206	22.08	575.096	11.832	64.2532
	11.836	102.348	22.09	585.409	22.09	106.771	22.09	574.028	11.836	64.1047
	11.84	102.379	22.1	584.474	22.1	106.346	22.1	572.936	11.84	63.965
	11.844	102.419	22.11	583.513	22.11	105.936	22.11	571.817	11.844	63.8355
	11.848	102.466	22.12	582.526	22.12	105.54	22.12	570.668	11.848	63.7173
	11.852	102.522	22.13	581.51	22.13	105.162	22.13	569.488	11.852	63.6112
	11.856	102.585	22.14	580.466	22.14	104.803	22.14	568.276	11.856	63.5181
	11.86	102.656	22.15	579.393	22.15	104.464	22.15	567.03	11.86	63.4386
	11.864	102.735	22.16	578.291	22.16	104.147	22.16	565.75	11.864	63.3734
	11.868	102.822	22.17	577.162	22.17	103.851	22.17	564.436	11.868	63.3228
	11.872	102.916	22.18	576.007	22.18	103.579	22.18	563.089	11.872	63.2871
	11.876	103.017	22.19	574.828	22.19	103.329	22.19	561.709	11.876	63.2663
	11.88	103.125	22.2	573.629	22.2	103.102	22.2	560.298	11.88	63.2604
	11.884	103.239	22.21	572.411	22.21	102.898	22.21	558.857	11.884	63.2692
	11.888	103.36	22.22	571.178	22.22	102.716	22.22	557.39	11.888	63.2924
	11.892	103.487	22.23	569.934	22.23	102.555	22.23	555.899	11.892	63.3295
	11.896	103.619	22.24	568.683	22.24	102.415	22.24	554.386	11.896	63.3799
	11.9	103.756	22.25	567.427	22.25	102.294	22.25	552.855	11.9	63.443
	11.904	103.898	22.26	566.173	22.26	102.191	22.26	551.311	11.904	63.5178
	11.908	104.044	22.27	564.922	22.27	102.104	22.27	549.756	11.908	63.6036
	11.912	104.193	22.28	563.68	22.28	102.032	22.28	548.195	11.912	63.6993
	11.916	104.346	22.29	562.449	22.29	101.972	22.29	546.633	11.916	63.8039
	11.92	104.501	22.3	561.235	22.3	101.923	22.3	545.073	11.92	63.9162
	11.924	104.657	22.31	560.04	22.31	101.883	22.31	543.52	11.924	64.0351
	11.928	104.815	22.32	558.867	22.32	101.85	22.32	541.979	11.928	64.1594
	11.932	104.973	22.33	557.719	22.33	101.821	22.33	540.454	11.932	64.2878
	11.936	105.13	22.34	556.598	22.34	101.795	22.34	538.948	11.936	64.4191
	11.94	105.286	22.35	555.507	22.35	101.77	22.35	537.466	11.94	64.5522
	11.944	105.441	22.36	554.446	22.36	101.743	22.36	536.012	11.944	64.6857
	11.948	105.592	22.37	553.418	22.37	101.714	22.37	534.588	11.948	64.8185
	11.952	105.74	22.38	552.421	22.38	101.679	22.38	533.199	11.952	64.9494
	11.956	105.884	22.39	551.457	22.39	101.639	22.39	531.845	11.956	65.0774
	11.96	106.022	22.4	550.524	22.4	101.59	22.4	530.531	11.96	65.2014
	11.964	106.154	22.41	549.622	22.41	101.533	22.41	529.257	11.964	65.3204
	11.968	106.28	22.42	548.75	22.42	101.465	22.42	528.025	11.968	65.4335
	11.972	106.398	22.43	547.904	22.43	101.386	22.43	526.836	11.972	65.5398
	11.976	106.507	22.44	547.083	22.44	101.296	22.44	525.69	11.976	65.6387
	11.98	106.608	22.45	546.283	22.45	101.193	22.45	524.587	11.98	65.7295
	11.984	106.699	22.46	545.503	22.46	101.077	22.46	523.527	11.984	65.8116
	11.988	106.78	22.47	544.737	22.47	100.948	22.47	522.509	11.988	65.8845
	11.992	106.85	22.48	543.983	22.48	100.807	22.48	521.531	11.992	65.9479
	11.996	106.91	22.49	543.236	22.49	100.653	22.49	520.592	11.996	66.0015
	12	106.957	22.5	542.493	22.5	100.486	22.5	519.689	12	66.0451
	12.004	106.993	22.51	541.748	22.51	100.308	22.51	518.821	12.004	66.0786
	12.008	107.018	22.52	540.998	22.52	100.119	22.52	517.983	12.008	66.1021
	12.012	107.03	22.53	540.239	22.53	99.9195	22.53	517.174	12.012	66.1155
	12.016	107.03	22.54	539.466	22.54	99.7109	22.54	516.391	12.016	66.1192
	12.02	107.018	22.55	538.676	22.55	99.4942	22.55	515.628	12.02	66.1133
	12.024	106.994	22.56	537.864	22.56	99.2704	22.56	514.885	12.024	66.0982
	12.028	106.958	22.57	537.028	22.57	99.0408	22.57	514.156	12.028	66.0742
	12.032	106.912	22.58	536.164	22.58	98.8066	22.58	513.438	12.032	66.0418
	12.036	106.855	22.59	535.269	22.59	98.5692	22.59	512.729	12.036	66.0015
	12.04	106.787	22.6	534.342	22.6	98.3298	22.6	512.024	12.04	65.9539
	12.044	106.71	22.61	533.379	22.61	98.0897	22.61	511.32	12.044	65.8996
	12.048	106.625	22.62	532.38	22.62	97.8503	22.62	510.614	12.048	65.8392
	12.052	106.531	22.63	531.343	22.63	97.6126	22.63	509.904	12.052	65.7733
	12.056	106.43	22.64	530.269	22.64	97.3779	22.64	509.186	12.056	65.7026
	12.06	106.323	22.65	529.156	22.65	97.1473	22.65	508.459	12.06	65.6278
	12.064	106.21	22.66	528.006	22.66	96.9218	22.66	507.719	12.064	65.5497
	12.068	106.094	22.67	526.82	22.67	96.7023	22.67	506.966	12.068	65.4688
	12.072	105.974	22.68	525.599	22.68	96.4896	22.68	506.198	12.072	65.386
	12.076	105.852	22.69	524.345	22.69	96.2844	22.69	505.413	12.076	65.3018
	12.08	105.729	22.7	523.061	22.7	96.0873	22.7	504.611	12.08	65.217
	12.084	105.607	22.71	521.749	22.71	95.8988	22.71	503.791	12.084	65.1322
	12.088	105.485	22.72	520.413	22.72	95.7191	22.72	502.952	12.088	65.048
	12.092	105.366	22.73	519.057	22.73	95.5485	22.73	502.095	12.092	64.9649
	12.096	105.251	22.74	517.684	22.74	95.387	22.74	501.219	12.096	64.8836
	12.1	105.139	22.75	516.298	22.75	95.2346	22.75	500.326	12.1	64.8046
	12.104	105.034	22.76	514.903	22.76	95.091	22.76	499.416	12.104	64.7283
	12.108	104.934	22.77	513.505	22.77	94.9561	22.77	498.489	12.108	64.6553
	12.112	104.842	22.78	512.106	22.78	94.8293	22.78	497.547	12.112	64.5858
	12.116	104.758	22.79	510.713	22.79	94.7102	22.79	496.591	12.116	64.5202
	12.12	104.683	22.8	509.329	22.8	94.5981	22.8	495.621	12.12	64.4589
	12.124	104.617	22.81	507.958	22.81	94.4925	22.81	494.641	12.124	64.402
	12.128	104.561	22.82	506.604	22.82	94.3924	22.82	493.65	12.128	64.3499
	12.132	104.516	22.83	505.272	22.83	94.2972	22.83	492.65	12.132	64.3027
	12.136	104.481	22.84	503.964	22.84	94.2059	22.84	491.642	12.136	64.2605
	12.14	104.457	22.85	502.685	22.85	94.1177	22.85	490.629	12.14	64.2233
	12.144	104.444	22.86	501.436	22.86	94.0315	22.86	489.61	12.144	64.1913
	12.148	104.443	22.87	500.22	22.87	93.9465	22.87	488.588	12.148	64.1644
	12.152	104.452	22.88	499.04	22.88	93.8617	22.88	487.564	12.152	64.1425
	12.156	104.472	22.89	497.896	22.89	93.7762	22.89	486.537	12.156	64.1256
	12.16	104.502	22.9	496.789	22.9	93.689	22.9	485.511	12.16	64.1135
	12.164	104.543	22.91	495.721	22.91	93.5992	22.91	484.484	12.164	64.106
	12.168	104.593	22.92	494.691	22.92	93.5061	22.92	483.458	12.168	64.103
	12.172	104.652	22.93	493.699	22.93	93.4087	22.93	482.433	12.172	64.1042
	12.176	104.719	22.94	492.743	22.94	93.3064	22.94	481.409	12.176	64.1094
	12.18	104.794	22.95	491.823	22.95	93.1985	22.95	480.388	12.18	64.1182
	12.184	104.875	22.96	490.935	22.96	93.0843	22.96	479.368	12.184	64.1304
	12.188	104.963	22.97	490.079	22.97	92.9634	22.97	478.351	12.188	64.1455
	12.192	105.055	22.98	489.25	22.98	92.8352	22.98	477.335	12.192	64.1633
	12.196	105.151	22.99	488.446	22.99	92.6995	22.99	476.32	12.196	64.1834
	12.2	105.249	23	487.663	23	92.5558	23	475.307	12.2	64.2055
	12.204	105.35	23.01	486.898	23.01	92.4041	23.01	474.295	12.204	64.229
	12.208	105.452	23.02	486.147	23.02	92.2442	23.02	473.284	12.208	64.2537
	12.212	105.553	23.03	485.405	23.03	92.0761	23.03	472.273	12.212	64.2791
	12.216	105.653	23.04	484.669	23.04	91.8999	23.04	471.261	12.216	64.3048
	12.22	105.751	23.05	483.934	23.05	91.7157	23.05	470.25	12.22	64.3306
	12.224	105.846	23.06	483.195	23.06	91.5237	23.06	469.237	12.224	64.3559
	12.228	105.937	23.07	482.449	23.07	91.3243	23.07	468.223	12.228	64.3806
	12.232	106.024	23.08	481.691	23.08	91.1178	23.08	467.207	12.232	64.4041
	12.236	106.104	23.09	480.918	23.09	90.9047	23.09	466.189	12.236	64.4262
	12.24	106.179	23.1	480.126	23.1	90.6855	23.1	465.17	12.24	64.4466
	12.244	106.246	23.11	479.311	23.11	90.4607	23.11	464.148	12.244	64.4651
	12.248	106.306	23.12	478.47	23.12	90.231	23.12	463.124	12.248	64.4814
	12.252	106.359	23.13	477.601	23.13	89.9971	23.13	462.098	12.252	64.4952
	12.256	106.403	23.14	476.701	23.14	89.7596	23.14	461.07	12.256	64.5065
	12.26	106.439	23.15	475.769	23.15	89.5193	23.15	460.041	12.26	64.5151
	12.264	106.467	23.16	474.802	23.16	89.2768	23.16	459.01	12.264	64.5209
	12.268	106.486	23.17	473.8	23.17	89.033	23.17	457.978	12.268	64.5238
	12.272	106.497	23.18	472.763	23.18	88.7885	23.18	456.946	12.272	64.5239
	12.276	106.499	23.19	471.689	23.19	88.5442	23.19	455.914	12.276	64.5211
	12.28	106.494	23.2	470.58	23.2	88.3008	23.2	454.883	12.28	64.5155
	12.284	106.481	23.21	469.436	23.21	88.059	23.21	453.853	12.284	64.5073
	12.288	106.461	23.22	468.259	23.22	87.8195	23.22	452.826	12.288	64.4965
	12.292	106.434	23.23	467.051	23.23	87.5829	23.23	451.802	12.292	64.4833
	12.296	106.402	23.24	465.812	23.24	87.3499	23.24	450.782	12.296	64.468
	12.3	106.364	23.25	464.547	23.25	87.121	23.25	449.768	12.3	64.4507
	12.304	106.321	23.26	463.258	23.26	86.8968	23.26	448.759	12.304	64.4318
	12.308	106.274	23.27	461.947	23.27	86.6776	23.27	447.757	12.308	64.4116
	12.312	106.225	23.28	460.619	23.28	86.4639	23.28	446.763	12.312	64.3903
	12.316	106.172	23.29	459.276	23.29	86.256	23.29	445.777	12.316	64.3683
	12.32	106.118	23.3	457.923	23.3	86.0542	23.3	444.801	12.32	64.3459
	12.324	106.064	23.31	456.563	23.31	85.8587	23.31	443.836	12.324	64.3235
	12.328	106.009	23.32	455.2	23.32	85.6694	23.32	442.882	12.328	64.3014
	12.332	105.955	23.33	453.838	23.33	85.4866	23.33	441.94	12.332	64.2799
	12.336	105.902	23.34	452.48	23.34	85.3101	23.34	441.01	12.336	64.2594
	12.34	105.851	23.35	451.131	23.35	85.1398	23.35	440.095	12.34	64.2402
	12.344	105.802	23.36	449.793	23.36	84.9755	23.36	439.193	12.344	64.2226
	12.348	105.756	23.37	448.471	23.37	84.8169	23.37	438.306	12.348	64.2068
	12.352	105.714	23.38	447.167	23.38	84.6639	23.38	437.434	12.352	64.1932
	12.356	105.676	23.39	445.884	23.39	84.5158	23.39	436.578	12.356	64.1818
	12.36	105.641	23.4	444.624	23.4	84.3724	23.4	435.737	12.36	64.173
	12.364	105.611	23.41	443.391	23.41	84.233	23.41	434.912	12.364	64.1667
	12.368	105.585	23.42	442.185	23.42	84.0973	23.42	434.104	12.368	64.1632
	12.372	105.563	23.43	441.009	23.43	83.9645	23.43	433.311	12.372	64.1624
	12.376	105.546	23.44	439.862	23.44	83.8341	23.44	432.534	12.376	64.1643
	12.38	105.532	23.45	438.748	23.45	83.7056	23.45	431.773	12.38	64.1689
	12.384	105.522	23.46	437.664	23.46	83.5782	23.46	431.027	12.384	64.1761
	12.388	105.516	23.47	436.613	23.47	83.4513	23.47	430.296	12.388	64.1858
	12.392	105.513	23.48	435.593	23.48	83.3244	23.48	429.58	12.392	64.1977
	12.396	105.512	23.49	434.604	23.49	83.1969	23.49	428.877	12.396	64.2117
	12.4	105.514	23.5	433.645	23.5	83.0681	23.5	428.188	12.4	64.2274
	12.404	105.517	23.51	432.715	23.51	82.9376	23.51	427.51	12.404	64.2446
	12.408	105.52	23.52	431.811	23.52	82.805	23.52	426.843	12.408	64.2629
	12.412	105.525	23.53	430.934	23.53	82.6697	23.53	426.187	12.412	64.282
	12.416	105.528	23.54	430.08	23.54	82.5315	23.54	425.538	12.416	64.3014
	12.42	105.531	23.55	429.249	23.55	82.3902	23.55	424.897	12.42	64.3209
	12.424	105.532	23.56	428.436	23.56	82.2454	23.56	424.262	12.424	64.34
	12.428	105.531	23.57	427.642	23.57	82.0971	23.57	423.631	12.428	64.3584
	12.432	105.528	23.58	426.862	23.58	81.9453	23.58	423.001	12.432	64.3755
	12.436	105.521	23.59	426.096	23.59	81.79	23.59	422.373	12.436	64.3911
	12.44	105.51	23.6	425.34	23.6	81.6314	23.6	421.743	12.44	64.4049
	12.444	105.495	23.61	424.594	23.61	81.4699	23.61	421.109	12.444	64.4164
	12.448	105.475	23.62	423.854	23.62	81.3056	23.62	420.47	12.448	64.4253
	12.452	105.451	23.63	423.119	23.63	81.139	23.63	419.822	12.452	64.4315
	12.456	105.421	23.64	422.387	23.64	80.9707	23.64	419.165	12.456	64.4347
	12.46	105.387	23.65	421.657	23.65	80.8013	23.65	418.496	12.46	64.4348
	12.464	105.347	23.66	420.928	23.66	80.6313	23.66	417.812	12.464	64.4316
	12.468	105.302	23.67	420.198	23.67	80.4615	23.67	417.111	12.468	64.425
	12.472	105.252	23.68	419.467	23.68	80.2927	23.68	416.391	12.472	64.4152
	12.476	105.197	23.69	418.735	23.69	80.1257	23.69	415.65	12.476	64.4021
	12.48	105.137	23.7	418	23.7	79.9613	23.7	414.886	12.48	64.3858
	12.484	105.073	23.71	417.263	23.71	79.8003	23.71	414.097	12.484	64.3665
	12.488	105.004	23.72	416.523	23.72	79.6436	23.72	413.28	12.488	64.3445
	12.492	104.932	23.73	415.783	23.73	79.4921	23.73	412.435	12.492	64.3201
	12.496	104.857	23.74	415.041	23.74	79.3464	23.74	411.559	12.496	64.2934
	12.5	104.78	23.75	414.299	23.75	79.2074	23.75	410.652	12.5	64.2651
	12.504	104.7	23.76	413.557	23.76	79.0758	23.76	409.711	12.504	64.2353
	12.508	104.619	23.77	412.818	23.77	78.9523	23.77	408.738	12.508	64.2047
	12.512	104.537	23.78	412.081	23.78	78.8372	23.78	407.729	12.512	64.1736
	12.516	104.454	23.79	411.349	23.79	78.7313	23.79	406.687	12.516	64.1426
	12.52	104.371	23.8	410.622	23.8	78.6347	23.8	405.61	12.52	64.1121
	12.524	104.289	23.81	409.903	23.81	78.5477	23.81	404.499	12.524	64.0826
	12.528	104.208	23.82	409.191	23.82	78.4705	23.82	403.355	12.528	64.0547
	12.532	104.128	23.83	408.49	23.83	78.4031	23.83	402.179	12.532	64.0288
	12.536	104.05	23.84	407.799	23.84	78.3453	23.84	400.972	12.536	64.0054
	12.54	103.974	23.85	407.121	23.85	78.297	23.85	399.736	12.54	63.9848
	12.544	103.901	23.86	406.456	23.86	78.2576	23.86	398.473	12.544	63.9676
	12.548	103.83	23.87	405.806	23.87	78.2267	23.87	397.186	12.548	63.9539
	12.552	103.763	23.88	405.17	23.88	78.2037	23.88	395.877	12.552	63.9442
	12.556	103.698	23.89	404.55	23.89	78.1877	23.89	394.551	12.556	63.9387
	12.56	103.636	23.9	403.946	23.9	78.178	23.9	393.21	12.56	63.9375
	12.564	103.576	23.91	403.358	23.91	78.1735	23.91	391.858	12.564	63.9407
	12.568	103.52	23.92	402.787	23.92	78.1733	23.92	390.499	12.568	63.9484
	12.572	103.466	23.93	402.231	23.93	78.1761	23.93	389.137	12.572	63.9606
	12.576	103.415	23.94	401.691	23.94	78.1808	23.94	387.777	12.576	63.9772
	12.58	103.367	23.95	401.165	23.95	78.1862	23.95	386.424	12.58	63.998
	12.584	103.32	23.96	400.654	23.96	78.191	23.96	385.082	12.584	64.0229
	12.588	103.276	23.97	400.155	23.97	78.194	23.97	383.755	12.588	64.0515
	12.592	103.233	23.98	399.668	23.98	78.1938	23.98	382.449	12.592	64.0835
	12.596	103.191	23.99	399.19	23.99	78.1893	23.99	381.168	12.596	64.1185
	12.6	103.151	24	398.721	24	78.1793	24	379.917	12.6	64.1561
	12.604	103.112	24.01	398.259	24.01	78.1626	24.01	378.7	12.604	64.1959
	12.608	103.074	24.02	397.801	24.02	78.1383	24.02	377.521	12.608	64.2373
	12.612	103.037	24.03	397.346	24.03	78.1054	24.03	376.384	12.612	64.2799
	12.616	103.001	24.04	396.892	24.04	78.063	24.04	375.293	12.616	64.3231
	12.62	102.966	24.05	396.437	24.05	78.0105	24.05	374.252	12.62	64.3664
	12.624	102.932	24.06	395.979	24.06	77.9473	24.06	373.262	12.624	64.4092
	12.628	102.899	24.07	395.515	24.07	77.873	24.07	372.328	12.628	64.4512
	12.632	102.867	24.08	395.043	24.08	77.7872	24.08	371.45	12.632	64.4917
	12.636	102.837	24.09	394.562	24.09	77.6899	24.09	370.63	12.636	64.5304
	12.64	102.81	24.1	394.07	24.1	77.5811	24.1	369.869	12.64	64.5668
	12.644	102.785	24.11	393.565	24.11	77.4609	24.11	369.168	12.644	64.6005
	12.648	102.763	24.12	393.046	24.12	77.3298	24.12	368.527	12.648	64.6313
	12.652	102.745	24.13	392.51	24.13	77.1881	24.13	367.945	12.652	64.6589
	12.656	102.731	24.14	391.957	24.14	77.0365	24.14	367.421	12.656	64.6831
	12.66	102.723	24.15	391.385	24.15	76.8758	24.15	366.953	12.66	64.7037
	12.664	102.72	24.16	390.794	24.16	76.7068	24.16	366.538	12.664	64.7206
	12.668	102.724	24.17	390.182	24.17	76.5305	24.17	366.175	12.668	64.7339
	12.672	102.735	24.18	389.549	24.18	76.348	24.18	365.859	12.672	64.7435
	12.676	102.755	24.19	388.894	24.19	76.1603	24.19	365.588	12.676	64.7496
	12.68	102.783	24.2	388.218	24.2	75.9686	24.2	365.356	12.68	64.7524
	12.684	102.821	24.21	387.52	24.21	75.774	24.21	365.159	12.684	64.752
	12.688	102.869	24.22	386.801	24.22	75.5779	24.22	364.992	12.688	64.7486
	12.692	102.927	24.23	386.06	24.23	75.3814	24.23	364.85	12.692	64.7427
	12.696	102.997	24.24	385.298	24.24	75.1857	24.24	364.728	12.696	64.7344
	12.7	103.078	24.25	384.516	24.25	74.9918	24.25	364.62	12.7	64.7242
	12.704	103.171	24.26	383.714	24.26	74.8008	24.26	364.521	12.704	64.7123
	12.708	103.275	24.27	382.894	24.27	74.6137	24.27	364.423	12.708	64.6993
	12.712	103.392	24.28	382.056	24.28	74.4313	24.28	364.322	12.712	64.6853
	12.716	103.52	24.29	381.201	24.29	74.2543	24.29	364.213	12.716	64.6707
	12.72	103.66	24.3	380.33	24.3	74.0834	24.3	364.088	12.72	64.656
	12.724	103.811	24.31	379.445	24.31	73.9191	24.31	363.944	12.724	64.6414
	12.728	103.972	24.32	378.546	24.32	73.7616	24.32	363.775	12.728	64.6271
	12.732	104.142	24.33	377.636	24.33	73.6111	24.33	363.576	12.732	64.6134
	12.736	104.322	24.34	376.714	24.34	73.4677	24.34	363.343	12.736	64.6005
	12.74	104.509	24.35	375.784	24.35	73.3313	24.35	363.072	12.74	64.5885
	12.744	104.703	24.36	374.844	24.36	73.2015	24.36	362.759	12.744	64.5775
	12.748	104.901	24.37	373.898	24.37	73.0781	24.37	362.402	12.748	64.5676
	12.752	105.104	24.38	372.945	24.38	72.9603	24.38	361.997	12.752	64.5586
	12.756	105.31	24.39	371.988	24.39	72.8477	24.39	361.544	12.756	64.5506
	12.76	105.516	24.4	371.026	24.4	72.7394	24.4	361.04	12.76	64.5435
	12.764	105.721	24.41	370.062	24.41	72.6345	24.41	360.485	12.764	64.537
	12.768	105.924	24.42	369.096	24.42	72.5322	24.42	359.879	12.768	64.5309
	12.772	106.122	24.43	368.129	24.43	72.4315	24.43	359.221	12.772	64.5251
	12.776	106.315	24.44	367.162	24.44	72.3313	24.44	358.514	12.776	64.5191
	12.78	106.501	24.45	366.196	24.45	72.2305	24.45	357.758	12.78	64.5128
	12.784	106.678	24.46	365.232	24.46	72.1283	24.46	356.956	12.784	64.5059
	12.788	106.845	24.47	364.269	24.47	72.0235	24.47	356.11	12.788	64.4979
	12.792	106.999	24.48	363.31	24.48	71.9151	24.48	355.224	12.792	64.4887
	12.796	107.141	24.49	362.354	24.49	71.8024	24.49	354.3	12.796	64.4778
	12.8	107.269	24.5	361.403	24.5	71.6843	24.5	353.343	12.8	64.4651
	12.804	107.382	24.51	360.456	24.51	71.5604	24.51	352.357	12.804	64.4504
	12.808	107.479	24.52	359.515	24.52	71.4298	24.52	351.346	12.808	64.4333
	12.812	107.559	24.53	358.58	24.53	71.2922	24.53	350.314	12.812	64.4138
	12.816	107.623	24.54	357.651	24.54	71.1472	24.54	349.268	12.816	64.3918
	12.82	107.669	24.55	356.73	24.55	70.9945	24.55	348.212	12.82	64.3673
	12.824	107.699	24.56	355.816	24.56	70.8343	24.56	347.15	12.824	64.3403
	12.828	107.711	24.57	354.91	24.57	70.6664	24.57	346.088	12.828	64.3109
	12.832	107.707	24.58	354.014	24.58	70.4913	24.58	345.03	12.832	64.2792
	12.836	107.687	24.59	353.126	24.59	70.3093	24.59	343.983	12.836	64.2457
	12.84	107.652	24.6	352.249	24.6	70.1209	24.6	342.949	12.84	64.2104
	12.844	107.602	24.61	351.383	24.61	69.927	24.61	341.933	12.844	64.1739
	12.848	107.54	24.62	350.528	24.62	69.7282	24.62	340.94	12.848	64.1366
	12.852	107.465	24.63	349.685	24.63	69.5255	24.63	339.974	12.852	64.099
	12.856	107.38	24.64	348.854	24.64	69.32	24.64	339.037	12.856	64.0617
	12.86	107.285	24.65	348.037	24.65	69.1127	24.65	338.132	12.86	64.0251
	12.864	107.184	24.66	347.234	24.66	68.9049	24.66	337.263	12.864	63.9899
	12.868	107.076	24.67	346.446	24.67	68.6978	24.67	336.431	12.868	63.9568
	12.872	106.964	24.68	345.672	24.68	68.4926	24.68	335.638	12.872	63.9264
	12.876	106.849	24.69	344.914	24.69	68.2905	24.69	334.885	12.876	63.8993
	12.88	106.734	24.7	344.173	24.7	68.0928	24.7	334.173	12.88	63.876
	12.884	106.619	24.71	343.448	24.71	67.9007	24.71	333.502	12.884	63.8572
	12.888	106.506	24.72	342.74	24.72	67.7154	24.72	332.871	12.888	63.8434
	12.892	106.397	24.73	342.05	24.73	67.5377	24.73	332.281	12.892	63.835
	12.896	106.293	24.74	341.378	24.74	67.3688	24.74	331.731	12.896	63.8325
	12.9	106.195	24.75	340.724	24.75	67.2094	24.75	331.218	12.9	63.836
	12.904	106.105	24.76	340.089	24.76	67.0602	24.76	330.741	12.904	63.8459
	12.908	106.023	24.77	339.471	24.77	66.9218	24.77	330.297	12.908	63.8622
	12.912	105.95	24.78	338.873	24.78	66.7946	24.78	329.886	12.912	63.8851
	12.916	105.887	24.79	338.292	24.79	66.6789	24.79	329.503	12.916	63.9143
	12.92	105.834	24.8	337.73	24.8	66.5746	24.8	329.146	12.92	63.9497
	12.924	105.791	24.81	337.186	24.81	66.4818	24.81	328.812	12.924	63.991
	12.928	105.758	24.82	336.659	24.82	66.4001	24.82	328.497	12.928	64.0378
	12.932	105.736	24.83	336.15	24.83	66.3292	24.83	328.2	12.932	64.0895
	12.936	105.724	24.84	335.656	24.84	66.2684	24.84	327.916	12.936	64.1457
	12.94	105.721	24.85	335.179	24.85	66.217	24.85	327.643	12.94	64.2055
	12.944	105.727	24.86	334.717	24.86	66.1741	24.86	327.377	12.944	64.2682
	12.948	105.742	24.87	334.269	24.87	66.1388	24.87	327.115	12.948	64.3331
	12.952	105.763	24.88	333.835	24.88	66.1099	24.88	326.855	12.952	64.3992
	12.956	105.791	24.89	333.413	24.89	66.0862	24.89	326.595	12.956	64.4656
	12.96	105.823	24.9	333.003	24.9	66.0665	24.9	326.331	12.96	64.5314
	12.964	105.86	24.91	332.603	24.91	66.0493	24.91	326.062	12.964	64.5957
	12.968	105.899	24.92	332.213	24.92	66.0334	24.92	325.787	12.968	64.6577
	12.972	105.94	24.93	331.831	24.93	66.0173	24.93	325.502	12.972	64.7163
	12.976	105.982	24.94	331.456	24.94	65.9997	24.94	325.208	12.976	64.771
	12.98	106.022	24.95	331.086	24.95	65.9791	24.95	324.904	12.98	64.8208
	12.984	106.061	24.96	330.722	24.96	65.9543	24.96	324.588	12.984	64.8652
	12.988	106.096	24.97	330.361	24.97	65.9241	24.97	324.261	12.988	64.9037
[truncated: 9,255 more rows]

## Sheet: Fig3.f
Raw data for figure 3.f
	n=3
		mean	st dev
	PVA/CMC	45	3.5
	PVA/CMC rGO 0.0025%	50	4.1
	PVA/CMC rGO 0.005%	47	2.9
	PVA/CMC rGO 0.0075%	52.1	4.2
	PVA/CMC rGO 0.01%	49	3.86

## Sheet: Fig4.a
Raw data for figure 4.a
	PVA/CMC (x-axis)	PVA/CMC (y-axis)	PVA/CMC rGO 0.0025%(x-axis)	PVA/CMC rGO 0.0025%(y-axis)	PVA/CMC rGO 0.005%(x-axis)	PVA/CMC rGO 0.005%(y-axis)	PVA/CMC rGO 0.0075%(x-axis)	PVA/CMC rGO 0.0075%(y-axis)	PVA/CMC rGO 0.01%(x-axis)	PVA/CMC rGO 0.01%(y-axis)
	25.4597	-0.804551	25.0841	-0.0691071	30.0234	0.00063	30.0343	-0.124915	30.0659	-0.0648799
	25.4816	-0.81168	25.0835	-0.0690374	30.0233	0.000254	30.0357	-0.126045	30.0651	-0.06471
	25.5049	-0.820109	25.0823	-0.0689536	30.0237	-0.000116	30.0348	-0.125295	30.0649	-0.0646544
	25.527	-0.827953	25.0835	-0.0689123	30.0235	-0.000509	30.034	-0.124615	30.0654	-0.0647616
	25.551	-0.836173	25.0834	-0.0689635	30.0245	-0.00115	30.0336	-0.124273	30.0642	-0.0644814
	25.5737	-0.843236	25.0832	-0.0693394	30.0235	-0.00281	30.0339	-0.124552	30.0651	-0.064703
	25.5982	-0.851306	25.0831	-0.0708176	30.0236	-0.00645	30.0333	-0.124021	30.0646	-0.0645804
	25.6213	-0.858777	25.0841	-0.0741105	30.0247	-0.0134966	30.0349	-0.125399	30.0637	-0.0643816
	25.6449	-0.8662	25.0834	-0.0790861	30.0242	-0.0247351	30.0362	-0.126476	30.064	-0.0644368
	25.671	-0.873938	25.0852	-0.0872618	30.0256	-0.0403185	30.0373	-0.12749	30.0665	-0.0650178
	25.6947	-0.881122	25.0859	-0.0998725	30.0281	-0.0623262	30.0373	-0.127483	30.0682	-0.0654062
	25.7197	-0.888504	25.0871	-0.116785	30.0295	-0.086062	30.0399	-0.129728	30.0708	-0.0660082
	25.7443	-0.895591	25.0897	-0.138956	30.0315	-0.108892	30.0412	-0.130808	30.0742	-0.0667994
	25.7709	-0.903109	25.0931	-0.161922	30.034	-0.13393	30.0441	-0.133356	30.0769	-0.0674019
	25.7965	-0.9102	25.0967	-0.185707	30.0375	-0.162129	30.0492	-0.137762	30.0818	-0.068525
	25.8223	-0.917183	25.1013	-0.210304	30.0411	-0.19314	30.0535	-0.141493	30.0876	-0.0697
	25.8489	-0.924221	25.1073	-0.234423	30.0469	-0.223839	30.0598	-0.148131	30.0939	-0.0711577
	25.8755	-0.93107	25.1133	-0.259559	30.0515	-0.256421	30.0664	-0.153822	30.1019	-0.0729921
	25.9026	-0.93791	25.1194	-0.287922	30.06	-0.291389	30.0736	-0.159961	30.1111	-0.0751017
	25.9292	-0.944918	25.1287	-0.319406	30.0684	-0.327877	30.0832	-0.168187	30.1207	-0.0771878
	25.9577	-0.951851	25.1374	-0.350997	30.0766	-0.366613	30.0935	-0.177909	30.1315	-0.0796866
	25.9833	-0.957914	25.1482	-0.384758	30.0871	-0.406801	30.1038	-0.186605	30.1439	-0.082544
	26.0105	-0.964222	25.1595	-0.417284	30.0978	-0.445706	30.1155	-0.197408	30.1553	-0.0850768
	26.0385	-0.970588	25.1727	-0.450634	30.1108	-0.484379	30.1287	-0.208474	30.17	-0.0884755
	26.065	-0.976443	25.185	-0.483591	30.1233	-0.521687	30.1421	-0.220328	30.1849	-0.091862
	26.0943	-0.982838	25.2002	-0.516705	30.1351	-0.559769	30.1569	-0.232564	30.1999	-0.0953371
	26.1222	-0.989584	25.2144	-0.548154	30.1507	-0.599665	30.1726	-0.246061	30.2159	-0.0990157
	26.1498	-0.99533	25.2294	-0.57658	30.1653	-0.636929	30.1878	-0.258571	30.2351	-0.103414
	26.178	-1.00111	25.2467	-0.60424	30.1803	-0.671366	30.2062	-0.273885	30.2521	-0.107349
	26.2062	-1.00676	25.2633	-0.631837	30.1972	-0.702495	30.2238	-0.28819	30.27	-0.111488
	26.2354	-1.01251	25.2817	-0.657556	30.2151	-0.73055	30.2415	-0.302538	30.2889	-0.11587
	26.264	-1.018	25.2982	-0.681925	30.232	-0.756121	30.2588	-0.316497	30.3085	-0.120398
	26.2927	-1.02338	25.3166	-0.703304	30.2504	-0.782816	30.2783	-0.331934	30.3297	-0.125308
	26.3224	-1.02887	25.3359	-0.722113	30.2688	-0.806816	30.2976	-0.347009	30.3492	-0.129832
	26.3508	-1.03395	25.3548	-0.737884	30.2875	-0.82866	30.3176	-0.362431	30.3697	-0.134577
	26.3804	-1.04039	25.3746	-0.752399	30.3071	-0.847963	30.3368	-0.377381	30.3904	-0.139391
	26.4095	-1.04545	25.3946	-0.768997	30.3262	-0.866748	30.3572	-0.392702	30.4115	-0.144268
	26.4394	-1.05055	25.4151	-0.781491	30.3482	-0.884742	30.3775	-0.407789	30.434	-0.149459
	26.4683	-1.05536	25.4354	-0.793257	30.3663	-0.901806	30.3995	-0.42394	30.4554	-0.154395
	26.4976	-1.06013	25.457	-0.805994	30.3881	-0.914376	30.4187	-0.438438	30.4766	-0.159264
	26.5269	-1.06482	25.4788	-0.816689	30.4071	-0.926439	30.4421	-0.455222	30.4992	-0.164448
	26.558	-1.06974	25.4997	-0.824479	30.4297	-0.940638	30.4628	-0.469775	30.5218	-0.169618
	26.587	-1.07417	25.5225	-0.832923	30.4511	-0.954991	30.4851	-0.485295	30.5423	-0.17429
	26.6176	-1.07881	25.5448	-0.840361	30.474	-0.96807	30.5068	-0.501274	30.5668	-0.17989
	26.6471	-1.08315	25.5667	-0.847693	30.4962	-0.978004	30.5308	-0.517631	30.5897	-0.185085
	26.6769	-1.08746	25.59	-0.855032	30.5191	-0.988702	30.5521	-0.531848	30.6119	-0.190094
	26.7075	-1.09183	25.6129	-0.862582	30.5428	-0.999472	30.5752	-0.547085	30.6365	-0.195643
	26.7383	-1.09615	25.6364	-0.867806	30.5643	-1.01075	30.5981	-0.562033	30.6603	-0.200959
	26.7679	-1.10017	25.6612	-0.876157	30.5885	-1.02255	30.6218	-0.578779	30.6842	-0.20639
	26.7985	-1.10584	25.6846	-0.884228	30.613	-1.03504	30.6456	-0.593991	30.7085	-0.211791
	26.8277	-1.10964	25.7092	-0.890079	30.638	-1.04456	30.6694	-0.609088	30.7327	-0.217136
	26.8597	-1.11386	25.734	-0.895347	30.6624	-1.05557	30.6938	-0.624312	30.7582	-0.222758
	26.8907	-1.11782	25.7582	-0.898625	30.6865	-1.06734	30.7195	-0.640267	30.7833	-0.228266
	26.9202	-1.12144	25.784	-0.903245	30.7123	-1.07555	30.7434	-0.656577	30.8093	-0.23409
	26.9506	-1.12516	25.8092	-0.908825	30.7379	-1.08424	30.7695	-0.672385	30.8345	-0.239554
	26.9811	-1.12881	25.8347	-0.916982	30.7639	-1.09438	30.7947	-0.687332	30.8607	-0.245218
	27.013	-1.13264	25.8612	-0.922192	30.7883	-1.10472	30.8199	-0.70212	30.8858	-0.250574
	27.043	-1.13608	25.8878	-0.925398	30.8148	-1.11416	30.8468	-0.717754	30.9148	-0.256761
	27.0737	-1.13957	25.9128	-0.92907	30.8397	-1.1234	30.8719	-0.731952	30.9394	-0.261948
	27.1046	-1.14302	25.9399	-0.932127	30.8671	-1.13008	30.8982	-0.74678	30.9677	-0.267885
	27.1352	-1.14636	25.9673	-0.935214	30.8937	-1.13855	30.9246	-0.761528	30.9943	-0.273695
	27.1659	-1.14965	25.9937	-0.939028	30.921	-1.14539	30.9517	-0.778943	31.0204	-0.279071
	27.1968	-1.15291	26.021	-0.942287	30.9474	-1.15332	30.9772	-0.792803	31.0474	-0.284588
	27.2285	-1.15625	26.0477	-0.945092	30.9748	-1.16128	31.0043	-0.807471	31.0756	-0.290326
	27.2589	-1.15932	26.075	-0.947028	31.0021	-1.16785	31.0325	-0.822653	31.1034	-0.295948
	27.2913	-1.16265	26.1032	-0.949264	31.0295	-1.17281	31.0597	-0.852035	31.131	-0.301452
	27.3222	-1.16568	26.1304	-0.951705	31.0575	-1.17961	31.0854	-0.869431	31.1596	-0.30714
	27.3528	-1.16861	26.158	-0.953576	31.0848	-1.18413	31.1138	-0.88586	31.1868	-0.312481
	27.3846	-1.17169	26.1866	-0.955128	31.1132	-1.19	31.1406	-0.901153	31.2139	-0.31823
	27.4154	-1.17633	26.2153	-0.956762	31.1413	-1.19624	31.1684	-0.916702	31.242	-0.323674
	27.4473	-1.1793	26.2431	-0.958079	31.1698	-1.20137	31.1963	-0.933431	31.2701	-0.329088
	27.4789	-1.18219	26.2702	-0.959264	31.1975	-1.20794	31.2248	-0.948706	31.2994	-0.334692
	27.5096	-1.18489	26.2992	-0.960259	31.2264	-1.21311	31.2525	-0.962226	31.3275	-0.339991
	27.5406	-1.22734	26.3279	-0.961131	31.2561	-1.2159	31.2805	-0.976656	31.3567	-0.345452
	27.573	-1.24553	26.3571	-0.961955	31.2835	-1.21929	31.3087	-0.989972	31.3845	-0.350552
	27.6038	-1.25577	26.3864	-0.962531	31.3132	-1.22255	31.3372	-1.00414	31.4125	-0.355662
	27.6369	-1.26472	26.4141	-0.962858	31.3416	-1.22482	31.3653	-1.01685	31.4413	-0.360901
	27.6674	-1.27021	26.4445	-0.963106	31.3697	-1.22842	31.394	-1.02962	31.4699	-0.366041
	27.6983	-1.27501	26.4727	-0.963529	31.3997	-1.23192	31.4223	-1.04309	31.4982	-0.371781
	27.7304	-1.2792	26.5032	-0.963892	31.4299	-1.23616	31.4523	-1.05605	31.5282	-0.377126
	27.7627	-1.28283	26.5315	-0.964115	31.4594	-1.24079	31.481	-1.06825	31.5575	-0.382276
	27.7946	-1.28491	26.5616	-0.964301	31.4888	-1.24493	31.5096	-1.08117	31.5875	-0.386684
	27.8254	-1.28785	26.5921	-0.964392	31.5183	-1.2489	31.5388	-1.09312	31.6155	-0.390839
	27.8568	-1.29052	26.6215	-0.964636	31.5474	-1.25242	31.5675	-1.10581	31.6446	-0.395491
	27.888	-1.29203	26.6516	-0.964868	31.5775	-1.25541	31.5956	-1.117	31.6747	-0.400602
	27.9201	-1.29429	26.681	-0.965014	31.6067	-1.25766	31.626	-1.12986	31.7043	-0.405786
	27.9522	-1.29562	26.7101	-0.965155	31.6381	-1.26023	31.6568	-1.14181	31.7344	-0.411041
	27.9838	-1.29757	26.7403	-0.965244	31.6664	-1.26357	31.6857	-1.15288	31.7651	-0.416683
	28.0158	-1.2987	26.7708	-0.965307	31.6978	-1.26629	31.7143	-1.16364	31.7941	-0.422171
	28.0482	-1.2998	26.8022	-0.965421	31.7288	-1.26887	31.7445	-1.1757	31.8246	-0.427596
	28.0793	-1.3014	26.8313	-0.965523	31.7583	-1.27178	31.7747	-1.18666	31.8542	-0.433365
	28.1113	-1.30232	26.8618	-0.96597	31.7877	-1.27462	31.8046	-1.19738	31.8838	-0.438652
	28.1427	-1.30319	26.8915	-0.966389	31.818	-1.27736	31.8342	-1.20782	31.9154	-0.445012
	28.1757	-1.30448	26.922	-0.966486	31.849	-1.28022	31.8646	-1.21837	31.9453	-0.450361
	28.2079	-1.30523	26.9531	-0.966556	31.879	-1.28275	31.8949	-1.22868	31.9747	-0.456304
	28.2397	-1.30593	26.9828	-0.966609	31.9093	-1.28507	31.9232	-1.23816	32.0068	-0.462603
	28.2714	-1.30688	27.0131	-0.966601	31.9413	-1.28734	31.955	-1.24951	32.0375	-0.467837
	28.3033	-1.30743	27.0436	-0.966534	31.9716	-1.28954	31.9853	-1.25938	32.0686	-0.473637
	28.3347	-1.30793	27.0752	-0.96649	32.0009	-1.29202	32.0153	-1.26898	32.0977	-0.478368
	28.3673	-1.30842	27.1046	-0.966412	32.0326	-1.29379	32.0451	-1.27835	32.1277	-0.483174
	28.3993	-1.30889	27.1375	-0.966398	32.0633	-1.2955	32.076	-1.2879	32.1597	-0.488193
	28.4304	-1.30946	27.1674	-0.966312	32.0953	-1.29728	32.1066	-1.29714	32.1885	-0.493239
	28.4629	-1.30982	27.1971	-0.966213	32.1256	-1.29907	32.1369	-1.30618	32.2201	-0.498036
	28.4942	-1.31016	27.2292	-0.966179	32.1566	-1.301	32.1675	-1.31521	32.2505	-0.50256
	28.527	-1.31049	27.2604	-0.966179	32.187	-1.30281	32.1974	-1.32467	32.2822	-0.50718
	28.5601	-1.31081	27.2904	-0.966171	32.2184	-1.30437	32.2283	-1.33348	32.3118	-0.512032
	28.5914	-1.3111	27.3223	-0.966115	32.2505	-1.30587	32.2595	-1.34224	32.3429	-0.516452
	28.6237	-1.31143	27.3536	-0.965945	32.2808	-1.30762	32.289	-1.35102	32.3732	-0.520723
	28.6556	-1.31167	27.3847	-0.965784	32.3126	-1.30966	32.321	-1.35966	32.4044	-0.525033
	28.6885	-1.31192	27.4165	-0.965706	32.3424	-1.31164	32.3512	-1.36769	32.4358	-0.529299
	28.7206	-1.31215	27.4465	-0.965668	32.3736	-1.31309	32.3824	-1.37585	32.4676	-0.533529
	28.7518	-1.31238	27.4772	-0.965624	32.4045	-1.31412	32.4132	-1.38372	32.4984	-0.538149
	28.7841	-1.3126	27.5087	-0.965569	32.4376	-1.3156	32.4448	-1.39168	32.5295	-0.542157
	28.8165	-1.31278	27.5394	-0.965487	32.4675	-1.31792	32.4754	-1.39929	32.56	-0.546011
	28.8478	-1.313	27.5725	-0.965416	32.4996	-1.32001	32.506	-1.4068	32.5914	-0.549918
	28.8807	-1.31324	27.604	-0.965376	32.5302	-1.32229	32.5371	-1.41432	32.6228	-0.553752
	28.913	-1.31346	27.634	-0.965314	32.5631	-1.32403	32.5678	-1.42229	32.6536	-0.557465
	28.9457	-1.31368	27.6666	-0.965238	32.594	-1.32561	32.5994	-1.4297	32.6852	-0.561182
	28.978	-1.3139	27.6974	-0.965135	32.625	-1.32721	32.6303	-1.43682	32.7165	-0.565357
	29.0088	-1.3141	27.7293	-0.965013	32.6561	-1.32883	32.6628	-1.44415	32.7476	-0.568857
	29.0411	-1.31431	27.7606	-0.964895	32.6878	-1.33042	32.692	-1.45061	32.7787	-0.572308
	29.0738	-1.31453	27.792	-0.964791	32.72	-1.33196	32.7246	-1.45771	32.8111	-0.575834
	29.1062	-1.31474	27.8238	-0.964685	32.751	-1.33299	32.7552	-1.46427	32.8413	-0.579497
	29.1386	-1.31496	27.8548	-0.96458	32.7826	-1.33409	32.7853	-1.47059	32.8726	-0.582751
	29.1718	-1.31518	27.8868	-0.964482	32.8151	-1.33526	32.8168	-1.47712	32.904	-0.58597
	29.2026	-1.31539	27.9179	-0.964399	32.846	-1.33648	32.8497	-1.48381	32.9359	-0.58919
	29.2353	-1.31561	27.9507	-0.964307	32.8779	-1.33794	32.8802	-1.48996	32.9671	-0.592288
	29.2668	-1.31583	27.9831	-0.964213	32.9098	-1.33938	32.9113	-1.49615	32.9995	-0.595892
	29.2991	-1.31601	28.0132	-0.964116	32.9416	-1.34061	32.943	-1.50237	33.0296	-0.598736
	29.3325	-1.31625	28.0452	-0.964006	32.9727	-1.34185	32.9759	-1.50871	33.0629	-0.601821
	29.3649	-1.31648	28.0761	-0.963869	33.0055	-1.3436	33.0062	-1.51443	33.0944	-0.604704
	29.3971	-1.31671	28.1094	-0.96373	33.0375	-1.34512	33.0371	-1.52016	33.1254	-0.607493
	29.429	-1.31693	28.1399	-0.963596	33.0691	-1.34652	33.0687	-1.5259	33.1581	-0.610368
	29.4612	-1.31717	28.1721	-0.963475	33.1007	-1.34824	33.1018	-1.53182	33.1887	-0.613016
	29.4935	-1.31741	28.2047	-0.963343	33.1329	-1.34983	33.1321	-1.53718	33.2211	-0.615764
	29.5257	-1.31765	28.2357	-0.963224	33.1649	-1.35115	33.1644	-1.54278	33.2525	-0.618387
	29.5588	-1.3179	28.2676	-0.963106	33.1975	-1.35238	33.1952	-1.54805	33.2859	-0.621117
	29.5913	-1.31815	28.2992	-0.962983	33.2277	-1.3538	33.2272	-1.55352	33.316	-0.623499
	29.6238	-1.3184	28.331	-0.962883	33.2606	-1.35515	33.2586	-1.5587	33.348	-0.625999
	29.6562	-1.31865	28.3636	-0.962778	33.2924	-1.35645	33.2909	-1.56434	33.3808	-0.628517
	29.6878	-1.31891	28.3958	-0.962668	33.3231	-1.35767	33.3224	-1.5694	33.4115	-0.63083
	29.721	-1.31917	28.4279	-0.962558	33.3562	-1.35869	33.3554	-1.57464	33.4429	-0.633165
	29.7529	-1.31944	28.4601	-0.962439	33.3876	-1.36017	33.3848	-1.57925	33.4757	-0.635942
	29.7854	-1.31971	28.492	-0.962306	33.4205	-1.36173	33.4182	-1.58439	33.5082	-0.638247
	29.818	-1.31998	28.5224	-0.962186	33.4525	-1.36306	33.4493	-1.58905	33.5398	-0.640455
	29.8511	-1.32026	28.5556	-0.962035	33.4838	-1.36444	33.4822	-1.59393	33.5721	-0.642668
	29.8834	-1.32054	28.5871	-0.961906	33.5172	-1.36571	33.5119	-1.59831	33.6028	-0.644715
	29.9155	-1.32077	28.62	-0.961777	33.5472	-1.36694	33.5451	-1.60313	33.6353	-0.646824
	29.9482	-1.32105	28.6518	-0.961664	33.5805	-1.36819	33.5761	-1.60757	33.6661	-0.648787
	29.9801	-1.32134	28.6842	-0.961561	33.6114	-1.36928	33.6087	-1.61217	33.6989	-0.65082
	30.0124	-1.32163	28.7151	-0.961468	33.6443	-1.3703	33.642	-1.61677	33.7303	-0.652731
	30.0461	-1.32194	28.7474	-0.961386	33.677	-1.3719	33.6738	-1.62108	33.7642	-0.65474
	30.0778	-1.32224	28.7803	-0.961302	33.7091	-1.37394	33.7055	-1.6253	33.7945	-0.656493
	30.1104	-1.32254	28.8116	-0.961225	33.7414	-1.37564	33.7363	-1.62934	33.8266	-0.658311
	30.1431	-1.32286	28.8445	-0.96114	33.7734	-1.37695	33.7702	-1.63375	33.8589	-0.660103
	30.1748	-1.32316	28.8773	-0.96105	33.8063	-1.37797	33.8003	-1.63759	33.892	-0.66189
	30.208	-1.32349	28.9077	-0.960963	33.8376	-1.37906	33.8333	-1.64176	33.924	-0.663588
	30.2408	-1.32381	28.9402	-0.960851	33.8707	-1.38033	33.8652	-1.64573	33.9551	-0.665206
	30.2721	-1.32412	28.9719	-0.960756	33.9023	-1.38162	33.8974	-1.64971	33.987	-0.666849
	30.305	-1.32445	29.004	-0.960665	33.9335	-1.38319	33.9288	-1.65354	34.0189	-0.668472
	30.3386	-1.3248	29.0368	-0.960568	33.9671	-1.38476	33.9608	-1.65761	34.0521	-0.670137
	30.3706	-1.32513	29.0681	-0.960483	33.9999	-1.38619	33.9931	-1.66124	34.0838	-0.671697
	30.4031	-1.32546	29.1018	-0.960423	34.0323	-1.38749	34.0249	-1.66515	34.1163	-0.673263
	30.4363	-1.32581	29.1337	-0.960364	34.0631	-1.38862	34.0572	-1.66864	34.1485	-0.674786
	30.4681	-1.32615	29.1656	-0.960319	34.0946	-1.38971	34.0891	-1.67223	34.1798	-0.676227
	30.5003	-1.3265	29.1976	-0.960259	34.1275	-1.39122	34.1214	-1.67603	34.2125	-0.677705
	30.5328	-1.32685	29.23	-0.960182	34.1595	-1.39303	34.1538	-1.67958	34.2446	-0.679128
	30.5651	-1.3272	29.2628	-0.960094	34.1932	-1.39442	34.1852	-1.68296	34.2767	-0.680513
	30.5984	-1.32757	29.2951	-0.960051	34.2254	-1.39569	34.2168	-1.68633	34.3091	-0.681861
	30.6309	-1.32794	29.3269	-0.960012	34.2575	-1.39671	34.2483	-1.68962	34.3419	-0.683433
	30.6638	-1.32831	29.3597	-0.959972	34.2893	-1.39743	34.2822	-1.69312	34.3737	-0.684723
	30.6965	-1.32868	29.3914	-0.959924	34.3219	-1.39818	34.3142	-1.69636	34.407	-0.686049
	30.7283	-1.32905	29.423	-0.959888	34.354	-1.39897	34.3455	-1.69949	34.4384	-0.687285
	30.7608	-1.32942	29.4559	-0.959867	34.3871	-1.39981	34.3796	-1.70289	34.4701	-0.688496
	30.7941	-1.32981	29.4888	-0.959862	34.4198	-1.40113	34.4114	-1.70599	34.5024	-0.689702
	30.8263	-1.3302	29.52	-0.959847	34.4525	-1.40242	34.4435	-1.70911	34.5339	-0.690856
	30.8581	-1.33058	29.5538	-0.959827	34.4845	-1.40413	34.4763	-1.71228	34.5668	-0.692029
	30.8919	-1.33098	29.5854	-0.959817	34.5169	-1.40582	34.5086	-1.71535	34.5997	-0.693181
	30.9254	-1.33139	29.6184	-0.959812	34.5497	-1.40693	34.5396	-1.71824	34.6314	-0.694273
	30.9578	-1.33179	29.6504	-0.959801	34.5814	-1.40809	34.5729	-1.72125	34.664	-0.695374
	30.9898	-1.33219	29.6827	-0.959772	34.6142	-1.40901	34.6041	-1.72404	34.6964	-0.696453
	31.0225	-1.33259	29.7156	-0.959744	34.6462	-1.40998	34.6371	-1.72699	34.7293	-0.697536
	31.0542	-1.33299	29.7477	-0.959737	34.6797	-1.41109	34.6695	-1.72989	34.7601	-0.698542
	31.0876	-1.33342	29.7804	-0.959737	34.7106	-1.41215	34.7031	-1.73288	34.7944	-0.699632
	31.1208	-1.33384	29.8129	-0.959736	34.7439	-1.41315	34.7355	-1.73571	34.8255	-0.700605
	31.1532	-1.33426	29.844	-0.959737	34.7757	-1.41403	34.7663	-1.73833	34.8583	-0.7016
	31.1849	-1.33467	29.8769	-0.959755	34.8091	-1.41502	34.7987	-1.74106	34.891	-0.702569
	31.2178	-1.3351	29.9086	-0.95977	34.8407	-1.41616	34.831	-1.74376	34.9233	-0.703503
	31.2505	-1.33554	29.9412	-0.95979	34.8736	-1.4173	34.8629	-1.7464	34.955	-0.7044
	31.2827	-1.33597	29.9734	-0.959838	34.9066	-1.41835	34.8952	-1.74906	34.9878	-0.705315
	31.3171	-1.33638	30.0069	-0.959894	34.9388	-1.41911	34.928	-1.75175	35.0203	-0.706211
	31.3488	-1.33681	30.0387	-0.959941	34.9716	-1.41982	34.9612	-1.75455	35.0528	-0.707095
	31.3818	-1.33726	30.0711	-0.959993	35.0035	-1.42075	34.9925	-1.75687	35.086	-0.707983
	31.4136	-1.3377	30.1036	-0.960026	35.0349	-1.42183	35.0251	-1.75952	35.1183	-0.708829
	31.4469	-1.33816	30.1363	-0.960058	35.0688	-1.42303	35.0565	-1.76179	35.1505	-0.709652
	31.48	-1.33862	30.1681	-0.960112	35.1008	-1.42455	35.0891	-1.76425	35.1823	-0.710443
	31.5122	-1.33907	30.2005	-0.960168	35.1329	-1.42587	35.1217	-1.76681	35.2149	-0.711301
	31.545	-1.33953	30.2329	-0.960213	35.1654	-1.42698	35.1541	-1.76921	35.2482	-0.712098
	31.5774	-1.33999	30.266	-0.960245	35.1985	-1.42796	35.1871	-1.77163	35.2807	-0.712868
	31.6097	-1.34045	30.2979	-0.960285	35.2299	-1.42892	35.2192	-1.77397	35.313	-0.71357
	31.6427	-1.34092	30.3306	-0.96035	35.2643	-1.43024	35.2527	-1.77636	35.3465	-0.714348
	31.676	-1.3414	30.363	-0.960438	35.2967	-1.43148	35.2835	-1.77854	35.3783	-0.715131
	31.7093	-1.34189	30.3955	-0.960554	35.3282	-1.43265	35.3174	-1.78093	35.4098	-0.715847
	31.741	-1.34235	30.4287	-0.960664	35.3625	-1.43359	35.3487	-1.7831	35.4421	-0.716567
	31.7735	-1.34282	30.4611	-0.960759	35.3943	-1.43455	35.3815	-1.78534	35.4751	-0.717287
	31.8068	-1.34332	30.4932	-0.960853	35.4254	-1.43564	35.4151	-1.78762	35.5076	-0.717992
	31.8394	-1.3438	30.5248	-0.96095	35.4586	-1.43727	35.4471	-1.78975	35.5401	-0.718689
	31.871	-1.34427	30.558	-0.961047	35.4911	-1.43876	35.4797	-1.79191	35.5725	-0.71938
	31.9042	-1.34476	30.5909	-0.961148	35.5251	-1.43979	35.5123	-1.79406	35.6041	-0.720054
	31.9361	-1.34524	30.6236	-0.961271	35.557	-1.44079	35.5443	-1.79614	35.638	-0.720766
	31.971	-1.34577	30.6562	-0.961403	35.5902	-1.44186	35.5767	-1.79823	35.6691	-0.721411
	32.0034	-1.34626	30.6886	-0.961533	35.6216	-1.44284	35.6094	-1.80032	35.7024	-0.722082
	32.0358	-1.34675	30.7216	-0.961648	35.6556	-1.44398	35.6422	-1.8024	35.7352	-0.722734
	32.0694	-1.34726	30.7541	-0.961741	35.6869	-1.44491	35.6748	-1.80446	35.7673	-0.723366
	32.1008	-1.34774	30.7878	-0.961831	35.7189	-1.44586	35.7057	-1.80642	35.8002	-0.724008
	32.1333	-1.34824	30.8194	-0.96195	35.7531	-1.4472	35.7411	-1.80864	35.8339	-0.724661
	32.1665	-1.34876	30.852	-0.962084	35.7851	-1.44849	35.7712	-1.81051	35.866	-0.725275
	32.1995	-1.34927	30.8837	-0.96222	35.8177	-1.44968	35.8045	-1.81253	35.8993	-0.7259
	32.2321	-1.34978	30.9164	-0.962368	35.8509	-1.45113	35.8382	-1.81455	35.9308	-0.72649
	32.2637	-1.35027	30.9484	-0.962507	35.8835	-1.4522	35.8703	-1.81646	35.965	-0.727116
	32.2972	-1.3508	30.9811	-0.962633	35.9165	-1.45298	35.9028	-1.81839	35.9954	-0.727665
	32.3305	-1.35132	31.0154	-0.962776	35.9491	-1.45404	35.9348	-1.82029	36.0303	-0.728287
	32.363	-1.35183	31.0463	-0.962925	35.9815	-1.45492	35.9672	-1.8222	36.0615	-0.728841
	32.396	-1.35236	31.0805	-0.963067	36.0144	-1.45576	36.0002	-1.8241	36.094	-0.729412
	32.4285	-1.35288	31.112	-0.963213	36.0463	-1.45665	36.0314	-1.82587	36.1269	-0.729984
	32.4625	-1.35342	31.145	-0.963367	36.0786	-1.45739	36.0651	-1.82775	36.1589	-0.730533
	32.4946	-1.35393	31.1775	-0.963517	36.1128	-1.45821	36.0989	-1.82964	36.1926	-0.731101
	32.5282	-1.35447	31.2098	-0.963666	36.1439	-1.45939	36.1306	-1.8314	36.2251	-0.731646
	32.5603	-1.35499	31.2431	-0.963828	36.1784	-1.46058	36.1633	-1.83321	36.2572	-0.732181
	32.5927	-1.3555	31.2753	-0.96398	36.2094	-1.46138	36.1949	-1.83495	36.2894	-0.732712
	32.6261	-1.35604	31.3071	-0.964141	36.2422	-1.46221	36.2294	-1.83682	36.3229	-0.73326
	32.6587	-1.35658	31.3405	-0.964318	36.2754	-1.46282	36.2614	-1.83855	36.3552	-0.733788
	32.6915	-1.3571	31.3734	-0.964498	36.3066	-1.46365	36.2934	-1.84026	36.3881	-0.734322
	32.724	-1.35763	31.4054	-0.964677	36.3416	-1.46465	36.3267	-1.84203	36.4218	-0.734871
	32.7576	-1.35818	31.4383	-0.964839	36.3724	-1.46586	36.3594	-1.84377	36.4544	-0.735402
	32.7898	-1.35871	31.4723	-0.964986	36.4061	-1.4672	36.3921	-1.8455	36.4857	-0.735913
	32.8225	-1.35925	31.5041	-0.965149	36.4377	-1.46817	36.4241	-1.84718	36.519	-0.736452
	32.8564	-1.3598	31.5361	-0.965341	36.4719	-1.46899	36.4576	-1.84892	36.5524	-0.73699
	32.8888	-1.36034	31.5693	-0.965534	36.5034	-1.46975	36.4896	-1.85058	36.5851	-0.737508
	32.9205	-1.36086	31.6025	-0.965714	36.538	-1.4705	36.5225	-1.85226	36.616	-0.737995
	32.9546	-1.36143	31.6325	-0.965889	36.5701	-1.47148	36.5547	-1.8539	36.6492	-0.738519
	32.9861	-1.36195	31.6671	-0.96607	36.6039	-1.47256	36.5883	-1.8556	36.6821	-0.739037
	33.0193	-1.3625	31.7005	-0.966272	36.6347	-1.47386	36.619	-1.85713	36.7158	-0.73958
	33.0524	-1.36306	31.7319	-0.966481	36.6686	-1.4753	36.6538	-1.85883	36.7483	-0.74009
	33.0841	-1.36358	31.7653	-0.966684	36.702	-1.47662	36.6852	-1.86034	36.7808	-0.740594
	33.1178	-1.36414	31.7995	-0.966887	36.7338	-1.47768	36.7189	-1.86193	36.8129	-0.741082
	33.1499	-1.36468	31.8303	-0.967065	36.7663	-1.47848	36.7516	-1.86346	36.8464	-0.741598
	33.1838	-1.36525	31.8628	-0.967256	36.7995	-1.479	36.7841	-1.86497	36.8787	-0.742108
	33.2161	-1.36579	31.8963	-0.967434	36.8322	-1.47958	36.8174	-1.86651	36.9109	-0.742607
	33.2492	-1.36635	31.9291	-0.967605	36.8648	-1.48016	36.85	-1.86801	36.9449	-0.743133
	33.2828	-1.36691	31.9621	-0.967805	36.8978	-1.48079	36.8824	-1.86951	36.9776	-0.743636
	33.3151	-1.36746	31.9939	-0.968023	36.9299	-1.4818	36.9146	-1.87099	37.0098	-0.744127
	33.3475	-1.368	32.0264	-0.968248	36.9625	-1.48265	36.9459	-1.87244	37.0418	-0.744607
	33.3806	-1.36856	32.0591	-0.968471	36.9945	-1.48356	36.981	-1.87403	37.0752	-0.745104
	33.4127	-1.3691	32.0925	-0.968702	37.0292	-1.48445	37.0135	-1.87549	37.1089	-0.745605
	33.4468	-1.36968	32.1253	-0.968946	37.0614	-1.48522	37.0463	-1.87696	37.1407	-0.746078
	33.4789	-1.37022	32.159	-0.969178	37.0932	-1.486	37.0786	-1.87841	37.1737	-0.746569
	33.5114	-1.37077	32.1893	-0.969394	37.1272	-1.48696	37.1111	-1.87986	37.2058	-0.747046
	33.5446	-1.37133	32.2242	-0.969608	37.1606	-1.48786	37.1435	-1.88131	37.2392	-0.747541
	33.578	-1.3719	32.2563	-0.969816	37.1924	-1.48888	37.1768	-1.88277	37.2718	-0.748024
	33.61	-1.37244	32.2883	-0.970053	37.2259	-1.48972	37.2093	-1.8842	37.3049	-0.748514
	33.6445	-1.37303	32.3212	-0.970302	37.2582	-1.49038	37.2433	-1.88569	37.3379	-0.749005
	33.6775	-1.37359	32.3558	-0.970539	37.2923	-1.49103	37.2749	-1.88705	37.3696	-0.749475
	33.709	-1.37413	32.3865	-0.970779	37.3245	-1.49159	37.308	-1.88847	37.4034	-0.749978
	33.7426	-1.3747	32.4198	-0.971019	37.3569	-1.49215	37.3399	-1.88982	37.4365	-0.750469
	33.7757	-1.37526	32.4525	-0.971234	37.389	-1.49283	37.3738	-1.89123	37.4696	-0.750958
	33.8087	-1.37581	32.4858	-0.97146	37.422	-1.49416	37.4052	-1.89254	37.5018	-0.751433
	33.8415	-1.37637	32.5183	-0.971678	37.4542	-1.49561	37.4402	-1.894	37.5346	-0.751917
	33.874	-1.37692	32.5503	-0.971916	37.4885	-1.49765	37.4721	-1.89533	37.5666	-0.752388
	33.9074	-1.37749	32.5835	-0.972162	37.521	-1.499	37.5054	-1.89672	37.5997	-0.752875
	33.9401	-1.37804	32.6165	-0.972412	37.5536	-1.49969	37.5367	-1.89803	37.6331	-0.753367
	33.9726	-1.3786	32.6499	-0.972659	37.5861	-1.5005	37.571	-1.89944	37.6657	-0.753847
	34.0059	-1.37916	32.681	-0.972884	37.6195	-1.50105	37.603	-1.90075	37.6986	-0.754331
	34.0394	-1.37973	32.7149	-0.973103	37.6526	-1.50168	37.636	-1.90209	37.7324	-0.754826
	34.0717	-1.38028	32.7476	-0.973318	37.6846	-1.50263	37.6683	-1.90339	37.7628	-0.755271
	34.1051	-1.38085	32.7799	-0.973543	37.7174	-1.5035	37.7018	-1.90475	37.7975	-0.755778
	34.1377	-1.3814	32.8134	-0.973788	37.7518	-1.50422	37.7344	-1.90606	37.8288	-0.756232
	34.1701	-1.38195	32.8454	-0.974055	37.7841	-1.50483	37.7692	-1.90743	37.8629	-0.756727
	34.2034	-1.38251	32.8783	-0.974322	37.8169	-1.50555	37.8003	-1.90865	37.8946	-0.757183
	34.2362	-1.38307	32.9117	-0.974575	37.8504	-1.50626	37.8336	-1.90994	37.9282	-0.757667
	34.2694	-1.38363	32.9434	-0.974798	37.8832	-1.50708	37.8665	-1.91122	37.9607	-0.758134
	34.3017	-1.38418	32.9766	-0.97502	37.9156	-1.50809	37.899	-1.91249	37.9945	-0.75862
	34.3353	-1.38474	33.0106	-0.975253	37.9486	-1.50909	37.9312	-1.91373	38.0273	-0.759089
	34.3681	-1.3853	33.0424	-0.975494	37.9807	-1.50985	37.9646	-1.91502	38.0593	-0.759547
	34.4	-1.38584	33.076	-0.975756	38.0142	-1.51078	37.997	-1.91625	38.0914	-0.760005
	34.4338	-1.38641	33.1078	-0.976043	38.0463	-1.51168	38.0307	-1.91752	38.1251	-0.760485
	34.4676	-1.38698	33.1416	-0.976292	38.0788	-1.51256	38.0633	-1.91875	38.1582	-0.760954
	34.4998	-1.38753	33.1737	-0.976554	38.1119	-1.51328	38.0947	-1.91992	38.1899	-0.761404
	34.533	-1.38809	33.2075	-0.976822	38.1456	-1.51385	38.1286	-1.92118	38.2247	-0.761896
	34.5662	-1.38865	33.24	-0.977065	38.1789	-1.5145	38.1622	-1.92243	38.2582	-0.762368
	34.5988	-1.38919	33.2726	-0.977321	38.2111	-1.51548	38.195	-1.92364	38.2906	-0.762823
	34.6321	-1.38976	33.3058	-0.977573	38.2441	-1.51655	38.2276	-1.92485	38.3235	-0.763283
	34.6645	-1.3903	33.3388	-0.977823	38.2768	-1.51774	38.2597	-1.92603	38.355	-0.763722
	34.6977	-1.39086	33.3706	-0.978089	38.3107	-1.51844	38.2926	-1.92723	38.3875	-0.764173
	34.7311	-1.39142	33.4043	-0.978339	38.3421	-1.51901	38.3252	-1.92841	38.4216	-0.764646
	34.7633	-1.39196	33.4367	-0.978566	38.3769	-1.51958	38.3585	-1.9296	38.4536	-0.765088
	34.7959	-1.39251	33.4693	-0.978796	38.4088	-1.52021	38.391	-1.93075	38.4874	-0.765555
	34.829	-1.39306	33.5027	-0.979049	38.4416	-1.52096	38.4254	-1.93196	38.5203	-0.766008
	34.8627	-1.39362	33.5351	-0.979329	38.4745	-1.52172	38.4561	-1.93304	38.5536	-0.766466
	34.8945	-1.39415	33.5681	-0.979643	38.5071	-1.52239	38.4906	-1.93425	38.5862	-0.766912
	34.9285	-1.39471	33.6017	-0.97995	38.5396	-1.523	38.5233	-1.93541	38.6187	-0.767357
	34.9609	-1.39525	33.6341	-0.980246	38.5742	-1.52361	38.5553	-1.93653	38.6518	-0.767807
	34.9941	-1.3958	33.6669	-0.980516	38.6065	-1.52426	38.5885	-1.93769	38.6856	-0.768266
	35.0268	-1.39635	33.6999	-0.980752	38.6388	-1.52494	38.6222	-1.93887	38.7171	-0.768693
	35.0601	-1.3969	33.7329	-0.980992	38.672	-1.52567	38.6553	-1.94004	38.7507	-0.769146
	35.093	-1.39745	33.7663	-0.981241	38.7043	-1.52628	38.689	-1.94123	38.7828	-0.769579
	35.1268	-1.39801	33.7985	-0.981499	38.7383	-1.52687	38.7204	-1.94233	38.8165	-0.770031
	35.1585	-1.39853	33.8311	-0.98178	38.7707	-1.52756	38.7533	-1.94348	38.8487	-0.770463
	35.1915	-1.39908	33.8642	-0.982084	38.804	-1.52848	38.787	-1.94464	38.8826	-0.770916
	35.2249	-1.39962	33.8961	-0.982363	38.8366	-1.52929	38.8201	-1.94578	38.9153	-0.77135
	35.2589	-1.40019	33.9291	-0.982658	38.8693	-1.53031	38.8517	-1.94684	38.9482	-0.771786
	35.2917	-1.40072	33.9626	-0.98293	38.9036	-1.53104	38.8854	-1.94797	38.9802	-0.77221
	35.324	-1.40125	33.996	-0.983202	38.935	-1.53169	38.9177	-1.94904	39.015	-0.772668
	35.3574	-1.4018	34.0286	-0.983472	38.9691	-1.53234	38.9509	-1.95014	39.0466	-0.773083
	35.3908	-1.40235	34.0624	-0.983747	39.002	-1.53297	38.9846	-1.95126	39.0797	-0.773516
	35.4242	-1.40289	34.0941	-0.984004	39.0349	-1.53361	39.0167	-1.95232	39.1119	-0.773937
	35.4567	-1.40342	34.1271	-0.984243	39.0673	-1.53434	39.0491	-1.95338	39.1451	-0.774369
	35.489	-1.40395	34.1598	-0.984492	39.0988	-1.53533	39.0824	-1.95447	39.1783	-0.7748
	35.5231	-1.40451	34.1932	-0.984741	39.1335	-1.53627	39.1157	-1.95558	39.2126	-0.775244
	35.5547	-1.40502	34.2269	-0.984985	39.1668	-1.53691	39.1481	-1.95664	39.2447	-0.775658
	35.5887	-1.40557	34.2589	-0.985234	39.1984	-1.53772	39.1815	-1.95774	39.2774	-0.776077
	35.6215	-1.4061	34.2921	-0.985473	39.2323	-1.53847	39.2138	-1.9588	39.3097	-0.77649
	35.6539	-1.40663	34.3255	-0.985733	39.2657	-1.53924	39.2471	-1.95989	39.3423	-0.776906
	35.6866	-1.40715	34.3577	-0.986023	39.2988	-1.5403	39.2804	-1.96097	39.3768	-0.777343
	35.7198	-1.40769	34.3908	-0.986332	39.3314	-1.54104	39.3123	-1.96202	39.4094	-0.777756
	35.7539	-1.40824	34.424	-0.986632	39.3646	-1.54168	39.3459	-1.9631	39.4419	-0.778167
	35.7861	-1.40876	34.4565	-0.986898	39.3974	-1.54234	39.3793	-1.96419	39.4757	-0.778592
	35.8197	-1.4093	34.4899	-0.987161	39.4301	-1.54298	39.4119	-1.96525	39.5089	-0.77901
	35.8516	-1.40981	34.5223	-0.987417	39.4629	-1.54365	39.4449	-1.96632	39.5416	-0.77942
	35.8859	-1.41036	34.5544	-0.987695	39.4966	-1.54432	39.4781	-1.96738	39.5742	-0.779827
	35.9182	-1.41088	34.5885	-0.987969	39.5292	-1.54497	39.5105	-1.96842	39.6069	-0.780234
	35.9525	-1.41142	34.6218	-0.988251	39.5616	-1.54565	39.5426	-1.96943	39.6407	-0.780653
	35.985	-1.41194	34.6543	-0.98851	39.5949	-1.54633	39.5774	-1.97053	39.6727	-0.781049
	36.0176	-1.41246	34.6876	-0.988754	39.6268	-1.54704	39.6091	-1.97154	39.7051	-0.781447
	36.0505	-1.41298	34.7206	-0.98899	39.6611	-1.54782	39.6421	-1.97258	39.7379	-0.781848
	36.0836	-1.4135	34.7537	-0.989238	39.6942	-1.54854	39.675	-1.97361	39.772	-0.782266
	36.1172	-1.41403	34.7865	-0.989483	39.7267	-1.54922	39.7094	-1.97468	39.8042	-0.782657
	36.1498	-1.41455	34.8178	-0.989748	39.7596	-1.54989	39.7416	-1.97566	39.8369	-0.783054
	36.183	-1.41507	34.8516	-0.990021	39.7936	-1.55056	39.7751	-1.97668	39.8715	-0.783471
	36.2155	-1.41558	34.8843	-0.990301	39.8267	-1.55124	39.8074	-1.97767	39.9036	-0.783858
	36.2495	-1.41611	34.9167	-0.990582	39.859	-1.55192	39.8403	-1.97868	39.9365	-0.784252
	36.2831	-1.41664	34.9516	-0.990877	39.8911	-1.55266	39.8732	-1.97971	39.9698	-0.784651
	36.3151	-1.41714	34.9842	-0.991139	39.9249	-1.55342	39.9071	-1.98076	40.0028	-0.785045
	36.348	-1.41765	35.0162	-0.991384	39.9582	-1.55412	39.9401	-1.98178	40.0353	-0.785431
	36.3815	-1.41817	35.0494	-0.991633	39.9904	-1.5548	39.9718	-1.98276	40.0689	-0.785829
	36.4139	-1.41867	35.0826	-0.991891	40.0232	-1.55547	40.0054	-1.98377	40.1013	-0.786212
	36.447	-1.41918	35.1147	-0.992166	40.0576	-1.55613	40.039	-1.98479	40.1345	-0.786601
	36.4796	-1.41968	35.1485	-0.992435	40.0894	-1.55689	40.0715	-1.98577	40.1688	-0.787002
	36.5127	-1.42019	35.1822	-0.992686	40.1224	-1.55768	40.1043	-1.98676	40.2014	-0.787383
	36.5458	-1.4207	35.2149	-0.992939	40.1576	-1.55836	40.1381	-1.98778	40.2349	-0.787773
	36.5795	-1.42122	35.248	-0.993184	40.1884	-1.55913	40.1702	-1.98877	40.2672	-0.788148
	36.6117	-1.42171	35.2791	-0.993442	40.2233	-1.55982	40.2036	-1.9898	40.2995	-0.788524
	36.645	-1.42222	35.3146	-0.993707	40.2551	-1.56054	40.2369	-1.99082	40.3339	-0.788921
	36.679	-1.42273	35.3471	-0.993952	40.2892	-1.56129	40.2693	-1.9918	40.3665	-0.789296
	36.7119	-1.42323	35.3789	-0.994228	40.3214	-1.56198	40.3021	-1.99279	40.3993	-0.789672
	36.7446	-1.42373	35.4128	-0.994533	40.3541	-1.56263	40.3351	-1.99377	40.4327	-0.790053
	36.7787	-1.42424	35.4461	-0.994833	40.3875	-1.56329	40.3674	-1.99474	40.4651	-0.790421
	36.8103	-1.42472	35.4776	-0.995113	40.4207	-1.56394	40.4014	-1.99575	40.4984	-0.790799
	36.8441	-1.42523	35.511	-0.995348	40.4545	-1.56467	40.4335	-1.99671	40.5319	-0.791179
	36.8764	-1.42572	35.5438	-0.995568	40.4867	-1.56545	40.468	-1.99774	40.5636	-0.791537
	36.9094	-1.42621	35.5774	-0.995793	40.5195	-1.56614	40.5009	-1.99873	40.5984	-0.791928
	36.9433	-1.42672	35.6108	-0.996027	40.5529	-1.56683	40.5349	-1.99975	40.6307	-0.79229
	36.9763	-1.42721	35.6432	-0.996268	40.5866	-1.56756	40.5668	-2.00069	40.6645	-0.792668
	37.0099	-1.42771	35.6766	-0.996527	40.6197	-1.56842	40.6005	-2.00168	40.6961	-0.793018
	37.0421	-1.42819	35.7089	-0.996803	40.6527	-1.56917	40.6338	-2.00265	40.7291	-0.793385
	37.0756	-1.42868	35.7426	-0.997067	40.6847	-1.56985	40.6657	-2.00358	40.7628	-0.793758
	37.1089	-1.42918	35.7747	-0.997327	40.7176	-1.57056	40.6991	-2.00456	40.7959	-0.794124
	37.1421	-1.42967	35.8087	-0.997581	40.7512	-1.57121	40.7315	-2.00552	40.8278	-0.794475
	37.1745	-1.43014	35.8419	-0.997826	40.7841	-1.57186	40.7653	-2.00651	40.8606	-0.794836
	37.2086	-1.43064	35.8736	-0.998094	40.8167	-1.57253	40.7977	-2.00746	40.8948	-0.79521
	37.2411	-1.43112	35.9071	-0.998348	40.8491	-1.57319	40.8313	-2.00844	40.9276	-0.795568
	37.274	-1.4316	35.9406	-0.998604	40.8825	-1.57386	40.8643	-2.00941	40.9618	-0.795939
	37.3064	-1.43207	35.9728	-0.998864	40.9164	-1.57454	40.8977	-2.01039	40.9938	-0.796286
	37.3401	-1.43256	36.0064	-0.999117	40.9492	-1.57532	40.9291	-2.01132	41.0272	-0.796647
	37.3723	-1.43303	36.0391	-0.999369	40.983	-1.57604	40.9633	-2.01232	41.0595	-0.796995
	37.4061	-1.43352	36.072	-0.999629	41.0165	-1.57671	40.9963	-2.01328	41.0918	-0.797343
	37.4389	-1.43399	36.1059	-0.999882	41.0499	-1.57737	41.0298	-2.01424	41.1259	-0.797709
	37.4737	-1.43449	36.1389	-1.00013	41.0819	-1.57804	41.0628	-2.01519	41.1594	-0.798069
	37.5051	-1.43494	36.1703	-1.00037	41.1152	-1.57883	41.0942	-2.01611	41.1924	-0.798424
	37.5387	-1.43542	36.2047	-1.00062	41.1475	-1.5799	41.1288	-2.01712	41.2253	-0.798775
	37.5715	-1.43589	36.2371	-1.00087	41.1807	-1.58078	41.1613	-2.01806	41.2588	-0.799131
	37.6043	-1.43636	36.2708	-1.00113	41.2139	-1.58148	41.1951	-2.01905	41.2919	-0.799482
	37.637	-1.43683	36.3036	-1.00139	41.246	-1.58218	41.228	-2.02	41.3238	-0.799821
	37.6731	-1.43734	36.3364	-1.00165	41.28	-1.58286	41.2607	-2.02093	41.3576	-0.800179
	37.7043	-1.43778	36.3693	-1.00191	41.313	-1.58354	41.2942	-2.02188	41.3905	-0.800526
	37.7369	-1.43824	36.4019	-1.00216	41.3465	-1.58423	41.3263	-2.02278	41.4243	-0.800882
	37.7697	-1.4387	36.4355	-1.00241	41.3798	-1.58493	41.3602	-2.02372	41.4569	-0.801225
	37.8031	-1.43917	36.4692	-1.00267	41.4123	-1.58561	41.3924	-2.02462	41.4898	-0.801568
	37.8364	-1.43963	36.5015	-1.00293	41.4458	-1.5863	41.4254	-2.02555	41.5229	-0.801912
	37.8697	-1.4401	36.534	-1.0032	41.4794	-1.58697	41.46	-2.02651	41.5564	-0.80226
	37.9022	-1.44055	36.5676	-1.00344	41.5114	-1.58765	41.4911	-2.02739	41.5887	-0.802595
	37.9351	-1.441	36.6007	-1.00368	41.5454	-1.58834	41.525	-2.02834	41.6226	-0.802947
	37.9695	-1.44148	36.634	-1.00391	41.5774	-1.58902	41.5584	-2.02929	41.6554	-0.803285
	38.0012	-1.44192	36.6678	-1.00414	41.6112	-1.58974	41.5916	-2.03025	41.6886	-0.803628
	38.0355	-1.44239	36.6994	-1.0044	41.6445	-1.59045	41.6242	-2.03117	41.7223	-0.803974
	38.0684	-1.44284	36.7332	-1.00468	41.6771	-1.59115	41.6574	-2.03211	41.7538	-0.804298
	38.1009	-1.44328	36.7667	-1.00495	41.7089	-1.59184	41.6908	-2.03305	41.7869	-0.804636
	38.1352	-1.44375	36.7995	-1.00523	41.744	-1.5925	41.7231	-2.03396	41.8208	-0.804982
	38.1685	-1.4442	36.8319	-1.00549	41.7771	-1.59317	41.7572	-2.03491	41.8544	-0.805323
	38.2005	-1.44464	36.8657	-1.00574	41.8096	-1.59385	41.7895	-2.03583	41.8873	-0.805657
	38.2338	-1.44509	36.8972	-1.00598	41.8424	-1.59454	41.8227	-2.03676	41.9202	-0.805991
	38.2667	-1.44553	36.9317	-1.00624	41.8769	-1.59522	41.856	-2.0377	41.9537	-0.80633
	38.3008	-1.44599	36.9648	-1.00651	41.909	-1.59589	41.8888	-2.03863	41.9857	-0.806653
	38.3329	-1.44642	36.997	-1.00678	41.9417	-1.59655	41.9214	-2.03954	42.0197	-0.806995
	38.3665	-1.44687	37.0309	-1.00705	41.975	-1.59725	41.9545	-2.04047	42.0519	-0.807318
	38.3996	-1.44731	37.0627	-1.0073	42.0087	-1.59804	41.9876	-2.04139	42.0863	-0.807662
	38.4323	-1.44775	37.0961	-1.00753	42.0411	-1.59873	42.0207	-2.04232	42.1185	-0.807983
	38.4655	-1.44819	37.1299	-1.00777	42.0747	-1.59942	42.0544	-2.04328	42.1524	-0.808321
	38.4989	-1.44863	37.1621	-1.00802	42.109	-1.6001	42.0875	-2.04421	42.1852	-0.808646
	38.5322	-1.44907	37.196	-1.00829	42.1407	-1.60087	42.1204	-2.04513	42.218	-0.80897
	38.5652	-1.44951	37.2284	-1.00853	42.1743	-1.60165	42.1542	-2.04607	42.2514	-0.809299
	38.5988	-1.44995	37.262	-1.00879	42.2069	-1.60238	42.1856	-2.04694	42.284	-0.80962
	38.6309	-1.45037	37.2953	-1.00907	42.2403	-1.60304	42.2202	-2.04788	42.3179	-0.809952
	38.6641	-1.45081	37.3287	-1.00932	42.273	-1.60366	42.2528	-2.04877	42.3516	-0.810282
	38.6976	-1.45125	37.3612	-1.00955	42.3064	-1.60431	42.2851	-2.04964	42.3835	-0.810594
	38.7307	-1.45168	37.3938	-1.00977	42.3403	-1.60504	42.3188	-2.05056	42.4167	-0.81092
	38.7633	-1.4521	37.4269	-1.00998	42.3724	-1.60594	42.3532	-2.05151	42.4506	-0.811251
	38.7974	-1.45254	37.4605	-1.01021	42.4058	-1.60664	42.3851	-2.05238	42.4829	-0.811565
	38.8304	-1.45297	37.4935	-1.01046	42.4391	-1.60732	42.4185	-2.05329	42.5155	-0.811882
	38.8633	-1.45339	37.5278	-1.01073	42.4712	-1.60798	42.4506	-2.05418	42.5491	-0.812207
	38.8966	-1.45382	37.5593	-1.01099	42.5045	-1.60865	42.4844	-2.05512	42.5826	-0.81253
	38.9305	-1.45426	37.5919	-1.01123	42.538	-1.60933	42.5184	-2.05608	42.614	-0.812831
	38.962	-1.45466	37.6256	-1.01146	42.5711	-1.61005	42.5503	-2.05697	42.6472	-0.813149
	38.9965	-1.4551	37.6587	-1.0117	42.6048	-1.6107	42.5835	-2.05789	42.6811	-0.813472
	39.029	-1.45551	37.6924	-1.01195	42.6376	-1.61135	42.6165	-2.05881	42.7151	-0.813796
	39.0633	-1.45595	37.726	-1.01219	42.6718	-1.61199	42.6497	-2.05974	42.7478	-0.814108
	39.0954	-1.45635	37.7575	-1.01242	42.703	-1.61264	42.683	-2.06068	42.7821	-0.814434
	39.1282	-1.45677	37.7913	-1.01267	42.7382	-1.61328	42.7159	-2.0616	42.8135	-0.814732
	39.1615	-1.45718	37.8243	-1.01292	42.7704	-1.61394	42.749	-2.06251	42.8462	-0.815041
	39.196	-1.45762	37.8582	-1.01315	42.8039	-1.6146	42.7823	-2.06341	42.881	-0.815371
	39.2285	-1.45802	37.8899	-1.0134	42.8366	-1.61525	42.8163	-2.06433	42.9134	-0.815676
	39.2621	-1.45844	37.9223	-1.01365	42.8682	-1.61593	42.8476	-2.06517	42.9466	-0.815988
	39.2947	-1.45885	37.957	-1.0139	42.9031	-1.61661	42.8818	-2.06612	42.9788	-0.816291
	39.3269	-1.45925	37.9889	-1.01413	42.936	-1.61729	42.9153	-2.06704	43.014	-0.816622
	39.3611	-1.45967	38.0237	-1.01435	42.9687	-1.61798	42.9485	-2.06796	43.0456	-0.816918
	39.394	-1.46008	38.0566	-1.01457	43.0021	-1.61867	42.981	-2.06885	43.0789	-0.817229
	39.4267	-1.46048	38.089	-1.01483	43.0351	-1.61934	43.0143	-2.06979	43.1112	-0.81753
	39.4599	-1.46088	38.1216	-1.0151	43.0684	-1.62001	43.0474	-2.07074	43.1455	-0.817849
	39.4935	-1.4613	38.1555	-1.01535	43.1018	-1.62068	43.0812	-2.07171	43.1784	-0.818156
	39.5267	-1.4617	38.1882	-1.01557	43.1338	-1.62133	43.1137	-2.07265	43.211	-0.81846
	39.5598	-1.4621	38.221	-1.01578	43.1676	-1.62197	43.1469	-2.07359	43.2447	-0.818773
	39.5926	-1.4625	38.2546	-1.01602	43.2002	-1.6226	43.1799	-2.07451	43.2772	-0.819075
	39.6265	-1.46291	38.2876	-1.01626	43.2332	-1.62324	43.2132	-2.07544	43.31	-0.819378
	39.6592	-1.4633	38.3213	-1.01649	43.2673	-1.62389	43.2464	-2.07636	43.3438	-0.819689
	39.6921	-1.4637	38.3543	-1.0167	43.3004	-1.62456	43.2786	-2.07725	43.3773	-0.819996
	39.7251	-1.46409	38.3865	-1.0169	43.3327	-1.62522	43.3113	-2.07816	43.4103	-0.820298
	39.7587	-1.46449	38.4207	-1.0171	43.3653	-1.62586	43.345	-2.0791	43.4429	-0.820597
	39.7921	-1.46489	38.4536	-1.01734	43.3999	-1.62652	43.3784	-2.08004	43.4765	-0.820905
	39.8242	-1.46527	38.4865	-1.01759	43.4336	-1.62718	43.4123	-2.081	43.5096	-0.821207
	39.8573	-1.46566	38.5202	-1.01783	43.4657	-1.62787	43.445	-2.08192	43.5426	-0.821507
	39.8911	-1.46606	38.5526	-1.01808	43.4987	-1.62855	43.4772	-2.08283	43.5767	-0.821817
	39.9249	-1.46645	38.5863	-1.01832	43.5318	-1.62919	43.5098	-2.08375	43.6089	-0.82211
	39.9581	-1.46684	38.6192	-1.01855	43.5651	-1.62984	43.5434	-2.0847	43.6425	-0.822414
	39.9906	-1.46722	38.6518	-1.01879	43.5979	-1.63049	43.5773	-2.08566	43.6755	-0.822712
	40.0241	-1.46761	38.6846	-1.01903	43.6318	-1.63115	43.6092	-2.08656	43.7089	-0.823013
	40.058	-1.46801	38.7178	-1.01924	43.6641	-1.63181	43.644	-2.08753	43.7425	-0.823316
	40.0894	-1.46837	38.7504	-1.01945	43.6981	-1.63253	43.6769	-2.08846	43.7741	-0.8236
	40.1233	-1.46876	38.7839	-1.01967	43.7307	-1.63319	43.7104	-2.08939	43.8088	-0.823912
	40.1573	-1.46915	38.8181	-1.01991	43.7625	-1.63384	43.7426	-2.09029	43.8411	-0.824203
	40.1899	-1.46953	38.8504	-1.02014	43.7975	-1.63449	43.7762	-2.09124	43.8744	-0.824502
	40.2238	-1.46992	38.8841	-1.02036	43.8302	-1.63514	43.8087	-2.09215	43.9088	-0.824809
	40.2564	-1.47029	38.9171	-1.02057	43.8634	-1.63586	43.8434	-2.09313	43.9401	-0.825088
	40.2896	-1.47067	38.9499	-1.02079	43.8974	-1.63659	43.8747	-2.09402	43.9738	-0.825388
	40.3222	-1.47104	38.9838	-1.02102	43.9306	-1.63722	43.9083	-2.09496	44.0066	-0.82568
	40.3563	-1.47143	39.0164	-1.02123	43.9632	-1.63782	43.9427	-2.09592	44.0403	-0.825981
	40.3884	-1.47179	39.0492	-1.02141	43.9973	-1.63842	43.9752	-2.09681	44.0739	-0.826279
	40.4218	-1.47217	39.0829	-1.0216	44.0307	-1.63906	44.0083	-2.09772	44.1062	-0.826564
	40.4553	-1.47254	39.1161	-1.02178	44.0641	-1.63981	44.0415	-2.09863	44.1404	-0.826865
	40.489	-1.47292	39.1488	-1.02201	44.0957	-1.64049	44.0746	-2.09951	44.1725	-0.827145
	40.5215	-1.47328	39.1823	-1.02225	44.129	-1.64115	44.1085	-2.10042	44.2075	-0.827451
	40.5535	-1.47364	39.2149	-1.02251	44.1622	-1.64178	44.1412	-2.1013	44.2391	-0.827727
	40.5871	-1.47402	39.2482	-1.02277	44.1956	-1.6424	44.1748	-2.10222	44.2722	-0.828015
	40.6206	-1.47439	39.2808	-1.02301	44.2289	-1.64302	44.2078	-2.10311	44.306	-0.828309
	40.6554	-1.47477	39.3146	-1.02322	44.2618	-1.64367	44.2403	-2.104	44.3396	-0.828601
	40.6869	-1.47512	39.3489	-1.02345	44.2956	-1.64435	44.2743	-2.10492	44.3728	-0.828888
	40.7204	-1.47548	39.3813	-1.02367	44.3279	-1.64501	44.3073	-2.10581	44.4055	-0.82917
	40.7537	-1.47585	39.4144	-1.0239	44.362	-1.64565	44.339	-2.10667	44.4377	-0.829448
	40.7861	-1.4762	39.4472	-1.02414	44.3946	-1.64627	44.3728	-2.10759	44.471	-0.829734
	40.8199	-1.47657	39.4792	-1.02435	44.4279	-1.64687	44.4069	-2.10852	44.5042	-0.830018
	40.8533	-1.47693	39.5124	-1.02456	44.4607	-1.64746	44.4396	-2.1094	44.5372	-0.830302
	40.8871	-1.4773	39.5457	-1.02477	44.4941	-1.64806	44.4709	-2.11026	44.5706	-0.830588
	40.9192	-1.47765	39.5791	-1.025	44.5282	-1.64869	44.5055	-2.11121	44.6043	-0.830875
	40.953	-1.47801	39.6122	-1.02522	44.5612	-1.64932	44.5391	-2.11213	44.6377	-0.83116
	40.9865	-1.47837	39.6466	-1.02546	44.5935	-1.64997	44.5721	-2.11302	44.6707	-0.831439
	41.0187	-1.47872	39.6796	-1.0257	44.6272	-1.65062	44.6052	-2.1139	44.7039	-0.831721
	41.0524	-1.47908	39.7114	-1.02595	44.6605	-1.65124	44.6382	-2.11477	44.7374	-0.832004
	41.0862	-1.47944	39.7446	-1.02618	44.6925	-1.65186	44.6711	-2.11564	44.7705	-0.832283
	41.1177	-1.47977	39.7793	-1.0264	44.7264	-1.65249	44.7043	-2.11654	44.8035	-0.832562
	41.152	-1.48014	39.811	-1.02661	44.7599	-1.65312	44.7368	-2.11741	44.8368	-0.832842
	41.1859	-1.4805	39.8449	-1.02682	44.7926	-1.65377	44.7702	-2.1183	44.8705	-0.833125
	41.2185	-1.48084	39.8783	-1.02704	44.8263	-1.65442	44.804	-2.11922	44.9035	-0.8334
	41.2522	-1.4812	39.9109	-1.02723	44.859	-1.65504	44.8361	-2.12008	44.9361	-0.833672
	41.2854	-1.48155	39.9437	-1.02742	44.893	-1.65563	44.8689	-2.12098	44.9695	-0.83395
	41.3184	-1.48189	39.9772	-1.02761	44.9268	-1.65624	44.9027	-2.12188	45.0028	-0.834225
	41.3511	-1.48224	40.0106	-1.0278	44.9579	-1.65686	44.9368	-2.12278	45.0359	-0.8345
	41.3844	-1.48258	40.0441	-1.02798	44.9919	-1.65753	44.9694	-2.12364	45.0694	-0.834776
	41.4168	-1.48292	40.0772	-1.02818	45.0254	-1.6582	45.0019	-2.1245	45.1022	-0.835046
	41.4507	-1.48327	40.11	-1.0284	45.0591	-1.6588	45.037	-2.12542	45.1356	-0.83532
	41.4841	-1.48362	40.1418	-1.02865	45.0915	-1.65939	45.069	-2.12626	45.1691	-0.835593
	41.5179	-1.48397	40.1775	-1.02891	45.1265	-1.66001	45.1027	-2.12712	45.2011	-0.835855
	41.5517	-1.48432	40.2103	-1.02914	45.1586	-1.66064	45.1363	-2.12798	45.2335	-0.83612
	41.584	-1.48465	40.2427	-1.02934	45.1916	-1.66128	45.1695	-2.12884	45.2683	-0.836404
	41.6177	-1.485	40.2751	-1.02953	45.2252	-1.6619	45.2016	-2.12966	45.3018	-0.836678
	41.6508	-1.48534	40.3088	-1.02972	45.2577	-1.6625	45.2356	-2.13054	45.3342	-0.836944
	41.6838	-1.48568	40.3433	-1.02991	45.2913	-1.6631	45.2688	-2.1314	45.3674	-0.837214
	41.7159	-1.48601	40.3754	-1.0301	45.3238	-1.6637	45.3025	-2.13227	45.4007	-0.837484
	41.7512	-1.48637	40.4082	-1.03029	45.358	-1.66432	45.3329	-2.13306	45.4331	-0.837745
	41.7831	-1.48669	40.4415	-1.03049	45.391	-1.66495	45.3686	-2.13397	45.4676	-0.838021
	41.8171	-1.48704	40.4753	-1.03072	45.4229	-1.66558	45.4011	-2.13479	45.5008	-0.838288
	41.8495	-1.48736	40.5076	-1.03095	45.457	-1.6662	45.4345	-2.13564	45.5327	-0.838543
	41.8835	-1.48771	40.541	-1.03115	45.4902	-1.66678	45.4678	-2.13649	45.5667	-0.838814
	41.9161	-1.48803	40.5747	-1.03135	45.5229	-1.66735	45.5004	-2.13731	45.5996	-0.839076
	41.9491	-1.48837	40.6081	-1.03155	45.5564	-1.66794	45.5343	-2.13817	45.6341	-0.83935
	41.9819	-1.48869	40.641	-1.03173	45.59	-1.66854	45.567	-2.13899	45.6673	-0.839613
	42.0157	-1.48903	40.6735	-1.03194	45.6222	-1.66915	45.6013	-2.13986	45.6997	-0.839869
	42.0486	-1.48936	40.7073	-1.03215	45.6568	-1.66975	45.6333	-2.14069	45.7329	-0.840132
	42.0829	-1.4897	40.7408	-1.03236	45.6898	-1.67034	45.6669	-2.14156	45.7663	-0.840395
	42.1165	-1.49004	40.7729	-1.03257	45.7233	-1.67093	45.6991	-2.14238	45.7993	-0.840655
	42.1484	-1.49035	40.806	-1.03278	45.7565	-1.67151	45.7337	-2.14325	45.8326	-0.840916
	42.1818	-1.49068	40.8389	-1.03297	45.7895	-1.67208	45.7661	-2.14406	45.866	-0.841178
	42.2138	-1.491	40.8728	-1.03318	45.8227	-1.67264	45.7989	-2.14488	45.8985	-0.841434
	42.2486	-1.49134	40.9062	-1.03338	45.8565	-1.6732	45.833	-2.14574	45.932	-0.841695
	42.2807	-1.49166	40.9396	-1.03358	45.8888	-1.67378	45.8649	-2.14653	45.9651	-0.841953
	42.3144	-1.49199	40.9722	-1.03378	45.923	-1.67437	45.8984	-2.14735	45.9997	-0.842222
	42.3474	-1.49232	41.0056	-1.03397	45.9564	-1.67497	45.9318	-2.14818	46.0323	-0.842474
	42.3804	-1.49264	41.0386	-1.03414	45.9887	-1.67555	45.9646	-2.14899	46.065	-0.842725
	42.4143	-1.49298	41.0726	-1.03432	46.0222	-1.67612	45.9983	-2.14982	46.0976	-0.842975
	42.448	-1.49331	41.1065	-1.0345	46.0555	-1.67667	46.032	-2.15065	46.1316	-0.843235
	42.4793	-1.49361	41.1383	-1.03469	46.0888	-1.67722	46.0642	-2.15145	46.1658	-0.843497
	42.5136	-1.49394	41.1715	-1.03489	46.1215	-1.67779	46.0988	-2.1523	46.1978	-0.84374
	42.5475	-1.49427	41.2057	-1.03509	46.1556	-1.67837	46.1315	-2.15312	46.2318	-0.844
	42.5798	-1.49459	41.2373	-1.03526	46.1883	-1.67894	46.165	-2.15395	46.2654	-0.844254
	42.6138	-1.49492	41.2708	-1.03547	46.2218	-1.6795	46.1968	-2.15474	46.299	-0.844507
	42.6466	-1.49523	41.3041	-1.0357	46.2545	-1.68005	46.2296	-2.15556	46.3304	-0.844743
	42.6799	-1.49555	41.3378	-1.03593	46.2876	-1.6806	46.2648	-2.15644	46.3646	-0.844999
	42.7127	-1.49587	41.3699	-1.03613	46.3213	-1.68115	46.2973	-2.15724	46.3967	-0.84524
	42.7467	-1.4962	41.4039	-1.03633	46.3546	-1.68167	46.331	-2.15808	46.4306	-0.845493
	42.7794	-1.49651	41.4366	-1.03653	46.387	-1.68218	46.3647	-2.15892	46.4633	-0.845737
	42.8131	-1.49683	41.4703	-1.03674	46.4207	-1.6827	46.3968	-2.15972	46.4977	-0.845992
	42.8466	-1.49715	41.5031	-1.03695	46.4526	-1.68324	46.4307	-2.16056	46.5304	-0.846234
	42.8793	-1.49746	41.5363	-1.03714	46.4871	-1.68382	46.4632	-2.16138	46.562	-0.846466
	42.9128	-1.49778	41.5697	-1.03729	46.5207	-1.68441	46.496	-2.16219	46.5973	-0.846726
	42.9452	-1.49809	41.6026	-1.03745	46.5537	-1.68498	46.5311	-2.16304	46.6305	-0.84697
	42.9788	-1.49841	41.6351	-1.03764	46.5862	-1.68556	46.563	-2.16382	46.6634	-0.847212
	43.012	-1.49872	41.6692	-1.03785	46.6193	-1.68613	46.597	-2.16464	46.696	-0.84745
	43.0445	-1.49903	41.7019	-1.03808	46.6529	-1.68671	46.6283	-2.16541	46.7301	-0.847698
	43.078	-1.49934	41.7353	-1.03831	46.6863	-1.68725	46.6623	-2.16626	46.7635	-0.847941
	43.112	-1.49966	41.7694	-1.03853	46.7184	-1.68779	46.6957	-2.1671	46.7953	-0.848172
	43.1451	-1.49997	41.8026	-1.03875	46.7532	-1.68832	46.7291	-2.16792	46.8297	-0.848421
	43.1782	-1.50028	41.8349	-1.03895	46.785	-1.68885	46.7626	-2.16874	46.8628	-0.848659
	43.2112	-1.50059	41.8692	-1.03911	46.8194	-1.68938	46.7937	-2.1695	46.8959	-0.848896
	43.2442	-1.50089	41.9012	-1.03929	46.8534	-1.68993	46.8273	-2.17032	46.9293	-0.849134
	43.2767	-1.5012	41.9343	-1.03949	46.8854	-1.69049	46.8614	-2.17114	46.9625	-0.849369
	43.3111	-1.50151	41.9685	-1.03969	46.9183	-1.69107	46.8954	-2.17196	46.9959	-0.849606
	43.3437	-1.50182	42.0012	-1.03989	46.952	-1.69163	46.9282	-2.17275	47.0289	-0.84984
	43.3779	-1.50213	42.034	-1.04011	46.9858	-1.6922	46.9616	-2.17355	47.062	-0.850074
	43.4111	-1.50244	42.0673	-1.04035	47.0188	-1.69277	46.9946	-2.17435	47.0947	-0.850305
	43.4438	-1.50274	42.1007	-1.04056	47.0516	-1.69335	47.0285	-2.17517	47.1283	-0.850541
	43.4765	-1.50304	42.1336	-1.04075	47.0853	-1.69391	47.0603	-2.17595	47.1606	-0.850769
	43.5105	-1.50335	42.1674	-1.04089	47.1181	-1.69444	47.0955	-2.1768	47.1949	-0.851009
	43.5437	-1.50366	42.2019	-1.04104	47.151	-1.69496	47.1271	-2.17757	47.228	-0.851241
	43.5763	-1.50395	42.2336	-1.04121	47.1858	-1.69549	47.1607	-2.17838	47.2609	-0.851471
	43.6105	-1.50427	42.2665	-1.04141	47.2195	-1.69602	47.1944	-2.17919	47.2934	-0.851698
	43.6432	-1.50456	42.3002	-1.0416	47.2512	-1.69657	47.2262	-2.17995	47.3279	-0.851938
	43.6759	-1.50486	42.3341	-1.04183	47.2841	-1.69714	47.2593	-2.18074	47.3603	-0.852162
	43.7101	-1.50517	42.3655	-1.04205	47.3179	-1.69767	47.2924	-2.18153	47.3939	-0.852394
	43.7432	-1.50547	42.3992	-1.04226	47.3507	-1.6982	47.3264	-2.18234	47.4284	-0.852631
	43.7753	-1.50576	42.432	-1.04244	47.384	-1.69871	47.3587	-2.18311	47.46	-0.852849
	43.8099	-1.50607	42.466	-1.04258	47.4174	-1.69921	47.3932	-2.18393	47.4932	-0.853075
	43.8437	-1.50638	42.4982	-1.04272	47.4518	-1.69974	47.4253	-2.18469	47.5272	-0.853308
	43.8758	-1.50667	42.5333	-1.04288	47.4848	-1.70027	47.4586	-2.18548	47.5608	-0.853536
	43.9087	-1.50696	42.566	-1.04306	47.5164	-1.70082	47.4925	-2.18629	47.593	-0.853754
	43.9427	-1.50727	42.5981	-1.04325	47.55	-1.70135	47.5245	-2.18707	47.6261	-0.853979
	43.9757	-1.50756	42.6318	-1.04344	47.5833	-1.70186	47.5588	-2.18789	47.6604	-0.854212
	44.0089	-1.50786	42.6648	-1.04361	47.6163	-1.70239	47.5919	-2.18869	47.6934	-0.854435
	44.0427	-1.50816	42.6981	-1.0438	47.6507	-1.70292	47.6261	-2.18952	47.7265	-0.854658
	44.076	-1.50845	42.7313	-1.04399	47.6834	-1.70343	47.6582	-2.1903	47.7597	-0.854882
	44.1082	-1.50874	42.7637	-1.04417	47.7156	-1.70394	47.6912	-2.19108	47.7936	-0.855109
	44.1419	-1.50904	42.797	-1.04435	47.7496	-1.70444	47.7254	-2.19189	47.8269	-0.855331
	44.1744	-1.50933	42.8305	-1.04453	47.7829	-1.70496	47.7576	-2.19264	47.86	-0.855551
	44.2077	-1.50962	42.865	-1.04474	47.8166	-1.70548	47.7915	-2.19344	47.8927	-0.855769
	44.2413	-1.50992	42.8979	-1.04496	47.8499	-1.70603	47.8248	-2.19422	47.9271	-0.855996
	44.2744	-1.51021	42.9307	-1.04517	47.8817	-1.70657	47.8582	-2.195	47.9596	-0.856212
	44.3079	-1.51051	42.964	-1.04536	47.916	-1.70706	47.8909	-2.19577	47.9926	-0.856431
	44.3415	-1.5108	42.9968	-1.04555	47.9484	-1.70755	47.9255	-2.19659	48.025	-0.856645
	44.3743	-1.51109	43.0295	-1.04574	47.9819	-1.70806	47.9571	-2.19733	48.0603	-0.856877
	44.4084	-1.51139	43.0635	-1.04597	48.0157	-1.7086	47.9903	-2.19811	48.0918	-0.857084
	44.4415	-1.51168	43.096	-1.0462	48.0486	-1.70916	48.0237	-2.19889	48.1256	-0.857307
	44.474	-1.51196	43.1294	-1.0464	48.0817	-1.70971	48.0571	-2.19968	48.1585	-0.857523
	44.5082	-1.51226	43.1627	-1.04657	48.115	-1.71024	48.0905	-2.20048	48.1913	-0.857738
	44.5409	-1.51255	43.1964	-1.04672	48.1479	-1.71076	48.1236	-2.20127	48.2244	-0.857955
	44.574	-1.51283	43.2292	-1.04689	48.1805	-1.7113	48.1563	-2.20206	48.2591	-0.858183
	44.6068	-1.51312	43.2628	-1.04706	48.2153	-1.71183	48.1904	-2.20288	48.2919	-0.858397
	44.6407	-1.51341	43.2955	-1.04723	48.2485	-1.71233	48.2233	-2.20366	48.3248	-0.85861
	44.6739	-1.5137	43.3275	-1.04741	48.2814	-1.71281	48.2557	-2.20443	48.3595	-0.858834
	44.7069	-1.51399	43.362	-1.04759	48.3152	-1.7133	48.2903	-2.20525	48.3897	-0.859028
	44.7396	-1.51427	43.395	-1.04778	48.3484	-1.71381	48.3239	-2.20605	48.4251	-0.859255
	44.7744	-1.51457	43.4285	-1.04796	48.3803	-1.71433	48.3566	-2.20684	48.4576	-0.859463
	44.8073	-1.51486	43.462	-1.04814	48.4152	-1.71484	48.3887	-2.2076	48.4911	-0.859678
	44.8399	-1.51514	43.4949	-1.04831	48.4479	-1.71536	48.4215	-2.20838	48.5256	-0.859899
	44.8736	-1.51543	43.5282	-1.04848	48.4817	-1.71588	48.4548	-2.20917	48.5577	-0.860104
	44.9063	-1.51571	43.5615	-1.04868	48.5144	-1.71638	48.4885	-2.20996	48.5907	-0.860314
	44.9401	-1.516	43.5948	-1.04888	48.5469	-1.7169	48.5214	-2.21073	48.6242	-0.860527
	44.9729	-1.51628	43.6272	-1.04908	48.5819	-1.71741	48.5552	-2.21152	48.6568	-0.860734
	45.0067	-1.51657	43.6606	-1.0493	48.6133	-1.71789	48.5881	-2.21229	48.6903	-0.860946
	45.04	-1.51686	43.6944	-1.04951	48.6471	-1.71839	48.6218	-2.21309	48.7238	-0.861156
	45.0729	-1.51714	43.7273	-1.04971	48.6806	-1.71889	48.6548	-2.21387	48.7574	-0.861368
	45.1069	-1.51743	43.76	-1.0499	48.714	-1.71939	48.689	-2.21466	48.7902	-0.861573
	45.1403	-1.51772	43.7948	-1.05007	48.7489	-1.71989	48.7225	-2.21543	48.8244	-0.861788
	45.1731	-1.518	43.8274	-1.05024	48.781	-1.72039	48.7551	-2.21618	48.8573	-0.861993
	45.2065	-1.51829	43.861	-1.0504	48.8136	-1.7209	48.788	-2.21695	48.8899	-0.862197
	45.2393	-1.51856	43.8935	-1.05057	48.8464	-1.7214	48.8211	-2.21772	48.9222	-0.862399
	45.272	-1.51884	43.9271	-1.05076	48.8796	-1.72188	48.8547	-2.2185	48.9547	-0.862603
	45.3055	-1.51913	43.9599	-1.05094	48.9131	-1.72235	48.8896	-2.21931	48.9896	-0.86282
	45.3395	-1.51942	43.9937	-1.05112	48.9458	-1.72281	48.9214	-2.22004	49.0231	-0.863028
	45.3725	-1.5197	44.0278	-1.05131	48.9799	-1.72326	48.9543	-2.22081	49.0571	-0.863239
	45.4051	-1.51997	44.0595	-1.05148	49.0129	-1.72375	48.9874	-2.22158	49.0887	-0.863436
	45.439	-1.52026	44.0925	-1.05164	49.0465	-1.72425	49.0215	-2.22237	49.1237	-0.863654
	45.4729	-1.52055	44.1264	-1.05183	49.0792	-1.72476	49.0548	-2.22314	49.1561	-0.863855
	45.5054	-1.52082	44.1604	-1.05201	49.1126	-1.72526	49.087	-2.22387	49.1902	-0.864066
	45.539	-1.5211	44.1932	-1.05221	49.1463	-1.72573	49.1215	-2.22466	49.2234	-0.86427
	45.5722	-1.52138	44.2261	-1.05239	49.18	-1.7262	49.152	-2.22537	49.2556	-0.864468
	45.6063	-1.52167	44.2593	-1.05256	49.2141	-1.7267	49.1874	-2.2262	49.2891	-0.864674
	45.639	-1.52195	44.2921	-1.05273	49.2461	-1.7272	49.2191	-2.22694	49.3235	-0.864884
	45.6712	-1.52222	44.3269	-1.05289	49.2803	-1.7277	49.2536	-2.22774	49.3559	-0.865083
	45.7047	-1.5225	44.3587	-1.05304	49.3129	-1.72819	49.2861	-2.2285	49.3894	-0.865288
	45.7377	-1.52278	44.3908	-1.05319	49.3469	-1.72865	49.3197	-2.22928	49.4235	-0.865496
	45.7712	-1.52306	44.4253	-1.05336	49.3799	-1.7291	49.3521	-2.23003	49.4551	-0.86569
	45.8041	-1.52334	44.4584	-1.05351	49.4132	-1.72956	49.3874	-2.23085	49.4881	-0.865892
	45.8374	-1.52361	44.4913	-1.05367	49.446	-1.73002	49.4196	-2.23159	49.522	-0.866099
	45.8715	-1.5239	44.5251	-1.05385	49.4798	-1.73047	49.4529	-2.23236	49.5553	-0.866301
	45.9042	-1.52417	44.5586	-1.05401	49.5126	-1.73093	49.4861	-2.23313	49.5893	-0.866509
	45.9375	-1.52445	44.5913	-1.0542	49.5462	-1.7314	49.5197	-2.23392	49.6219	-0.866707
	45.9712	-1.52473	44.6257	-1.05439	49.5791	-1.73189	49.5527	-2.23467	49.6541	-0.866903
	46.0037	-1.525	44.6576	-1.05456	49.6111	-1.73237	49.5859	-2.23542	49.6883	-0.867111
	46.037	-1.52528	44.6923	-1.05472	49.6462	-1.73281	49.6182	-2.23615	49.7219	-0.867314
	46.0705	-1.52556	44.7249	-1.0549	49.6796	-1.73325	49.6515	-2.23691	49.7545	-0.867512
	46.1035	-1.52583	44.758	-1.05505	49.7123	-1.73371	49.6846	-2.23765	49.7877	-0.867712
	46.137	-1.52611	44.7911	-1.05523	49.7447	-1.73416	49.719	-2.23844	49.8223	-0.867921
	46.1705	-1.52639	44.8243	-1.0554	49.779	-1.73462	49.7514	-2.23918	49.8551	-0.868119
	46.2027	-1.52666	44.8567	-1.05558	49.8123	-1.7351	49.7855	-2.23996	49.8879	-0.868316
	46.2375	-1.52694	44.8909	-1.05575	49.8447	-1.73557	49.8193	-2.24074	49.9231	-0.868528
	46.2695	-1.52721	44.9252	-1.0559	49.8794	-1.73602	49.8518	-2.24148	49.9553	-0.868723
	46.3027	-1.52748	44.9583	-1.05607	49.9111	-1.73647	49.885	-2.24224	49.9879	-0.868919
	46.3368	-1.52776	44.9904	-1.05623	49.9445	-1.73691	49.919	-2.24302	50.0204	-0.869114
	46.3707	-1.52804	45.0243	-1.05639	49.9782	-1.73736	49.9527	-2.24379	50.0547	-0.869321
	46.4032	-1.52831	45.0575	-1.05655	50.0126	-1.73781	49.9848	-2.24452	50.0872	-0.869516
	46.4367	-1.52859	45.0906	-1.05671	50.0446	-1.73826	50.0194	-2.24531	50.1212	-0.869719
	46.4698	-1.52886	45.1237	-1.05687	50.0785	-1.73872	50.0521	-2.24606	50.1541	-0.869915
	46.5034	-1.52914	45.1567	-1.05702	50.1129	-1.73917	50.0848	-2.24681	50.1877	-0.870115
	46.536	-1.52941	45.1908	-1.05717	50.145	-1.73962	50.1182	-2.24757	50.2212	-0.870315
	46.5697	-1.52969	45.2234	-1.05733	50.178	-1.74007	50.1499	-2.24828	50.2544	-0.870514
	46.6033	-1.52996	45.2569	-1.05752	50.2113	-1.74053	50.1849	-2.24907	50.2867	-0.870708
	46.6369	-1.53024	45.2899	-1.05771	50.244	-1.741	50.2178	-2.24982	50.3212	-0.870913
	46.6691	-1.5305	45.3229	-1.0579	50.2785	-1.7415	50.2508	-2.25056	50.3532	-0.871103
	46.7034	-1.53079	45.3568	-1.05806	50.3114	-1.74199	50.2834	-2.2513	50.3869	-0.871303
	46.7355	-1.53105	45.3896	-1.05821	50.3435	-1.74247	50.3176	-2.25208	50.4204	-0.871502
	46.7692	-1.53133	45.4225	-1.05835	50.3779	-1.7429	50.3502	-2.2528	50.4527	-0.871693
	46.8025	-1.5316	45.4561	-1.0585	50.41	-1.74329	50.3841	-2.25355	50.4863	-0.871892
	46.8357	-1.53187	45.4902	-1.05865	50.4441	-1.74369	50.4158	-2.25426	50.5209	-0.872096
	46.8688	-1.53214	45.5227	-1.05881	50.4769	-1.74409	50.4508	-2.25502	50.5538	-0.87229
	46.9019	-1.53242	45.5563	-1.05898	50.5101	-1.74453	50.4833	-2.25575	50.5866	-0.872485
	46.935	-1.53269	45.5892	-1.05912	50.5442	-1.74498	50.5165	-2.25648	50.6209	-0.872688
	46.9684	-1.53296	45.6233	-1.05925	50.5764	-1.74545	50.5493	-2.2572	50.6521	-0.872873
	47.0032	-1.53324	45.6554	-1.05938	50.6109	-1.74591	50.5832	-2.25796	50.6877	-0.873082
	47.0347	-1.5335	45.6894	-1.05949	50.6441	-1.74636	50.6165	-2.25871	50.7203	-0.873273
	47.0688	-1.53378	45.7224	-1.0596	50.6753	-1.74681	50.6491	-2.25946	50.7524	-0.873462
	47.1016	-1.53405	45.7552	-1.05973	50.7094	-1.74729	50.6817	-2.26021	50.7863	-0.873662
	47.135	-1.53432	45.7886	-1.05987	50.7442	-1.74776	50.7155	-2.26098	50.8198	-0.873861
	47.1681	-1.53459	45.822	-1.06003	50.777	-1.74826	50.7507	-2.26179	50.8528	-0.874056
	47.2007	-1.53485	45.8546	-1.06022	50.8098	-1.74875	50.7824	-2.26252	50.8859	-0.874251
	47.2346	-1.53513	45.8884	-1.06039	50.8438	-1.74921	50.8156	-2.26327	50.9203	-0.874454
	47.2686	-1.5354	45.9211	-1.06053	50.8767	-1.74965	50.8498	-2.26405	50.9534	-0.87465
	47.3017	-1.53567	45.9543	-1.06066	50.9107	-1.75007	50.883	-2.26481	50.9851	-0.874837
	47.3349	-1.53594	45.9878	-1.06077	50.9435	-1.7505	50.9158	-2.26556	51.0187	-0.875036
	47.3683	-1.53621	46.0207	-1.0609	50.9756	-1.75095	50.9484	-2.26631	51.0542	-0.875244
	47.4025	-1.53649	46.0543	-1.06106	51.0092	-1.75142	50.982	-2.26708	51.0863	-0.875433
	47.4348	-1.53675	46.0868	-1.06124	51.043	-1.75192	51.0146	-2.26782	51.1185	-0.875623
	47.4677	-1.53701	46.1208	-1.06145	51.076	-1.75241	51.0479	-2.26858	51.1525	-0.875824
	47.5015	-1.53728	46.1541	-1.06165	51.1096	-1.75288	51.0815	-2.26935	51.1854	-0.876018
	47.5352	-1.53756	46.1879	-1.06182	51.1419	-1.75336	51.1148	-2.27011	51.2195	-0.876218
	47.567	-1.53781	46.2203	-1.06197	51.1751	-1.75382	51.1487	-2.27089	51.2523	-0.87641
	47.6016	-1.53809	46.2543	-1.0621	51.2087	-1.75427	51.1828	-2.27167	51.2852	-0.876603
	47.6335	-1.53835	46.2857	-1.06224	51.2438	-1.75471	51.2146	-2.27238	51.3195	-0.876804
	47.6674	-1.53862	46.3207	-1.06237	51.2758	-1.75515	51.2486	-2.27315	51.3516	-0.876993
	47.7009	-1.53889	46.354	-1.0625	51.3098	-1.7556	51.2817	-2.27389	51.3853	-0.87719
	47.7336	-1.53915	46.3873	-1.06266	51.3432	-1.75604	51.3141	-2.27462	51.4187	-0.877385
	47.7673	-1.53942	46.4204	-1.06283	51.3759	-1.75647	51.3484	-2.27539	51.4508	-0.877574
	47.7998	-1.53968	46.4537	-1.06302	51.4093	-1.7569	51.3813	-2.27614	51.4843	-0.87777
	47.8337	-1.53995	46.4875	-1.06322	51.442	-1.75734	51.4159	-2.27692	51.5179	-0.877967
	47.8666	-1.54022	46.5202	-1.06341	51.4754	-1.75781	51.4482	-2.27765	51.5507	-0.878159
	47.9005	-1.54049	46.5525	-1.06357	51.5093	-1.75829	51.4808	-2.27839	51.5841	-0.878354
	47.9342	-1.54076	46.5861	-1.06372	51.5421	-1.75876	51.5142	-2.27915	51.6165	-0.878544
	47.9675	-1.54103	46.6201	-1.06388	51.5737	-1.75921	51.5474	-2.2799	51.6517	-0.878751
	48	-1.54129	46.653	-1.06402	51.6095	-1.75966	51.5816	-2.28068	51.685	-0.878946
	48.0337	-1.54156	46.6863	-1.06415	51.6419	-1.76011	51.6142	-2.28143	51.7182	-0.879142
	48.0674	-1.54183	46.7197	-1.06429	51.675	-1.76056	51.6465	-2.28218	51.7503	-0.87933
	48.1008	-1.54209	46.7525	-1.06443	51.7088	-1.76099	51.6816	-2.28299	51.7845	-0.879532
	48.1328	-1.54235	46.7855	-1.06458	51.7422	-1.76142	51.7138	-2.28373	51.8183	-0.879731
	48.1668	-1.54262	46.8186	-1.06472	51.774	-1.76183	51.747	-2.2845	51.851	-0.879924
	48.1998	-1.54289	46.8533	-1.06486	51.808	-1.76228	51.7806	-2.28527	51.8844	-0.88012
	48.233	-1.54315	46.8861	-1.06497	51.8429	-1.76276	51.8135	-2.28602	51.9175	-0.880316
	48.2668	-1.54342	46.9194	-1.06509	51.8754	-1.76321	51.8464	-2.28678	51.9511	-0.880514
	48.299	-1.54368	46.9523	-1.06521	51.9084	-1.76365	51.8802	-2.28757	51.9847	-0.880712
	48.3334	-1.54396	46.9854	-1.06533	51.9409	-1.76409	51.913	-2.28833	52.0173	-0.880904
	48.367	-1.54423	47.019	-1.06547	51.9752	-1.76455	51.9464	-2.2891	52.0508	-0.8811
	48.3994	-1.54449	47.0514	-1.06561	52.008	-1.76502	51.9801	-2.28988	52.0844	-0.881297
	48.4318	-1.54475	47.0855	-1.06573	52.0404	-1.76548	52.014	-2.29067	52.1178	-0.881493
	48.4654	-1.54502	47.1184	-1.06587	52.0746	-1.76593	52.0461	-2.29141	52.1502	-0.881684
	48.4993	-1.54529	47.1517	-1.06603	52.1087	-1.76638	52.079	-2.29217	52.184	-0.881884
	48.5323	-1.54555	47.1862	-1.0662	52.1411	-1.76682	52.112	-2.29294	52.2175	-0.882082
	48.5652	-1.54581	47.2191	-1.06636	52.1744	-1.76729	52.1452	-2.29372	52.2506	-0.882278
	48.5986	-1.54608	47.2515	-1.06652	52.2076	-1.76772	52.1794	-2.29451	52.2831	-0.882471
	48.6317	-1.54635	47.285	-1.06665	52.2414	-1.76815	52.2122	-2.29528	52.3171	-0.882672
	48.665	-1.54661	47.3185	-1.06678	52.275	-1.76858	52.2453	-2.29605	52.3503	-0.882869
	48.6994	-1.54689	47.3521	-1.0669	52.3076	-1.76901	52.2789	-2.29683	52.3841	-0.88307
	48.7318	-1.54715	47.3855	-1.067	52.3416	-1.76945	52.3132	-2.29763	52.4168	-0.883264
	48.7649	-1.54741	47.4176	-1.06713	52.3754	-1.7699	52.3465	-2.2984	52.4496	-0.883458
	48.7987	-1.54768	47.451	-1.06727	52.4087	-1.77035	52.3792	-2.29916	52.4835	-0.883659
	48.8318	-1.54794	47.4844	-1.06744	52.4416	-1.7708	52.411	-2.29989	52.5162	-0.883853
	48.8655	-1.54821	47.5179	-1.06759	52.4742	-1.77124	52.4464	-2.30072	52.5498	-0.884052
	48.8986	-1.54848	47.551	-1.06773	52.5079	-1.77168	52.4786	-2.30147	52.5831	-0.884249
	48.932	-1.54875	47.5841	-1.06785	52.5405	-1.77212	52.5122	-2.30225	52.6168	-0.884448
	48.965	-1.54901	47.6177	-1.068	52.5746	-1.77256	52.5451	-2.30302	52.6498	-0.884643
	48.9978	-1.54927	47.6513	-1.06815	52.6081	-1.773	52.5782	-2.3038	52.6821	-0.884834
	49.0317	-1.54954	47.6832	-1.06831	52.6415	-1.77346	52.6128	-2.30462	52.7162	-0.885036
	49.0643	-1.5498	47.7189	-1.06843	52.6734	-1.7739	52.6454	-2.30539	52.7488	-0.885229
	49.0986	-1.55008	47.7501	-1.06855	52.7067	-1.77432	52.6776	-2.30613	52.7831	-0.885433
	49.1313	-1.55034	47.7841	-1.06869	52.7394	-1.77474	52.7111	-2.3069	52.817	-0.885635
	49.1653	-1.55061	47.817	-1.06884	52.7722	-1.77513	52.7441	-2.30765	52.8498	-0.88583
	49.1987	-1.55088	47.8504	-1.06898	52.8065	-1.77553	52.7783	-2.30843	52.8819	-0.88602
	49.2305	-1.55113	47.8831	-1.0691	52.8404	-1.77594	52.8124	-2.30922	52.9154	-0.88622
	49.2651	-1.55141	47.917	-1.0692	52.8728	-1.77638	52.8447	-2.30996	52.9485	-0.886416
	49.2986	-1.55168	47.9501	-1.06932	52.9061	-1.77683	52.8782	-2.31073	52.9841	-0.886627
	49.3313	-1.55194	47.9831	-1.06947	52.9387	-1.77729	52.9114	-2.31149	53.0166	-0.88682
	49.3638	-1.5522	48.0168	-1.06963	52.9731	-1.77777	52.9448	-2.31225	53.0488	-0.887012
	49.3976	-1.55247	48.0507	-1.06978	53.0071	-1.77822	52.977	-2.31298	53.0817	-0.887207
	49.4312	-1.55274	48.0834	-1.06993	53.0397	-1.77865	53.0114	-2.31377	53.1162	-0.887413
	49.4643	-1.55301	48.1163	-1.07007	53.0741	-1.7791	53.044	-2.31452	53.1496	-0.887612
	49.4978	-1.55328	48.1502	-1.07024	53.1058	-1.77956	53.0787	-2.31531	53.1831	-0.887812
	49.5314	-1.55355	48.1836	-1.07041	53.1392	-1.78001	53.1104	-2.31604	53.2161	-0.88801
	49.5642	-1.55381	48.217	-1.07055	53.174	-1.78049	53.1442	-2.31682	53.2486	-0.888205
	49.5975	-1.55408	48.2497	-1.07066	53.2065	-1.78097	53.1765	-2.31756	53.282	-0.888405
	49.6325	-1.55436	48.2835	-1.07075	53.2405	-1.78144	53.2106	-2.31834	53.316	-0.888609
	49.6642	-1.55462	48.3165	-1.07084	53.2739	-1.78192	53.2435	-2.31909	53.3483	-0.888803
	49.6977	-1.55489	48.3501	-1.07094	53.305	-1.78237	53.277	-2.31987	53.3823	-0.889008
	49.7302	-1.55515	48.3821	-1.07109	53.3405	-1.78282	53.3103	-2.32064	53.4158	-0.889212
	49.7642	-1.55543	48.416	-1.07125	53.3725	-1.78327	53.3448	-2.32145	53.4491	-0.889414
	49.7974	-1.5557	48.4495	-1.07143	53.4057	-1.78374	53.3772	-2.32221	53.4813	-0.889609
	49.831	-1.55597	48.4821	-1.07159	53.4389	-1.78422	53.4101	-2.32297	53.5154	-0.889815
	49.8633	-1.55623	48.5159	-1.07171	53.4732	-1.7847	53.4439	-2.32376	53.5485	-0.890015
	49.8974	-1.5565	48.55	-1.07185	53.5061	-1.78517	53.4776	-2.32455	53.5815	-0.890216
	49.9297	-1.55676	48.5829	-1.07202	53.5396	-1.78564	53.5096	-2.3253	53.6147	-0.890417
	49.9645	-1.55705	48.6158	-1.0722	53.5728	-1.78609	53.5437	-2.3261	53.6484	-0.890622
	49.9969	-1.55731	48.6485	-1.07238	53.6059	-1.78654	53.5761	-2.32685	53.6815	-0.890823
	50.0301	-1.55758	48.6821	-1.07251	53.6397	-1.78697	53.6094	-2.32763	53.7145	-0.891025
	50.0634	-1.55785	48.7156	-1.07265	53.6727	-1.78739	53.6425	-2.3284	53.7478	-0.891228
	50.097	-1.55812	48.7485	-1.07279	53.706	-1.78781	53.6769	-2.32919	53.7811	-0.891432
	50.1313	-1.5584	48.7816	-1.07291	53.7395	-1.78822	53.7091	-2.32993	53.8156	-0.891642
	50.1632	-1.55866	48.8152	-1.07302	53.7721	-1.78863	53.7433	-2.33072	53.8468	-0.891833
	50.1972	-1.55893	48.8486	-1.07314	53.8058	-1.78907	53.7761	-2.33147	53.8809	-0.892041
	50.2297	-1.5592	48.8812	-1.07325	53.8398	-1.7895	53.809	-2.33223	53.9139	-0.892243
	50.2639	-1.55947	48.9147	-1.07339	53.8729	-1.78994	53.842	-2.33301	53.9483	-0.892453
	50.2974	-1.55975	48.9483	-1.07354	53.9053	-1.79038	53.876	-2.3338	53.9823	-0.892661
	50.3306	-1.56001	48.982	-1.07366	53.9394	-1.7908	53.9089	-2.33457	54.0145	-0.892859
	50.3629	-1.56028	49.0144	-1.0738	53.9734	-1.79121	53.9413	-2.33533	54.0476	-0.893063
	50.3969	-1.56055	49.049	-1.07396	54.0066	-1.79162	53.9768	-2.33615	54.0812	-0.893271
	50.4301	-1.56082	49.0815	-1.07414	54.0391	-1.79205	54.0084	-2.33688	54.1147	-0.89348
	50.4631	-1.56109	49.1142	-1.07429	54.072	-1.79248	54.0413	-2.33765	54.1483	-0.893688
	50.4968	-1.56136	49.1471	-1.07445	54.1057	-1.79291	54.0757	-2.33845	54.1805	-0.893888
	50.5302	-1.56163	49.1819	-1.07457	54.1381	-1.79337	54.1086	-2.33923	54.2141	-0.894096
	50.5632	-1.5619	49.215	-1.07472	54.1723	-1.79385	54.1421	-2.34001	54.2467	-0.894298
	50.5956	-1.56217	49.2482	-1.07488	54.2052	-1.79434	54.1757	-2.34079	54.2811	-0.894512
	50.6295	-1.56244	49.2806	-1.07504	54.2383	-1.79481	54.2095	-2.34159	54.3143	-0.894718
	50.6629	-1.56272	49.3145	-1.0752	54.2723	-1.79526	54.2413	-2.34233	54.3489	-0.894933
	50.6963	-1.56299	49.348	-1.07538	54.3049	-1.79569	54.2753	-2.34312	54.3819	-0.895137
	50.7297	-1.56326	49.3806	-1.07554	54.3381	-1.79615	54.3075	-2.34387	54.414	-0.895339
	50.7633	-1.56353	49.4141	-1.0757	54.372	-1.79662	54.3417	-2.34467	54.4474	-0.895547
	50.796	-1.5638	49.4472	-1.07585	54.405	-1.79708	54.3759	-2.34547	54.4817	-0.895762
	50.8297	-1.56407	49.4808	-1.07598	54.4386	-1.79751	54.4081	-2.34624	54.5141	-0.895965
	50.863	-1.56434	49.5144	-1.07613	54.4715	-1.79792	54.441	-2.34702	54.5477	-0.896177
	50.8972	-1.56462	49.5476	-1.07628	54.5045	-1.79835	54.4745	-2.34782	54.5804	-0.896383
	50.9293	-1.56489	49.581	-1.07643	54.5393	-1.79882	54.5075	-2.34862	54.614	-0.896595
	50.962	-1.56515	49.6146	-1.07657	54.5705	-1.79927	54.5407	-2.34942	54.6475	-0.896808
	50.9963	-1.56543	49.6479	-1.07671	54.605	-1.79972	54.5746	-2.35025	54.6811	-0.89702
	51.0297	-1.56571	49.6803	-1.07683	54.6378	-1.80016	54.6082	-2.35107	54.7132	-0.897223
	51.0621	-1.56597	49.7148	-1.07696	54.6722	-1.80059	54.6411	-2.35187	54.7471	-0.897437
	51.0951	-1.56624	49.7486	-1.07711	54.7036	-1.80104	54.6753	-2.35271	54.78	-0.897646
	51.1287	-1.56652	49.7805	-1.07725	54.7374	-1.8015	54.708	-2.35352	54.8132	-0.897857
	51.1628	-1.5668	49.8147	-1.07739	54.7717	-1.80196	54.7405	-2.35433	54.8472	-0.898074
	51.1954	-1.56706	49.8478	-1.07751	54.8038	-1.80242	54.7738	-2.35515	54.88	-0.898283
	51.2287	-1.56734	49.8806	-1.07763	54.8373	-1.80288	54.806	-2.35595	54.9125	-0.89849
	51.2622	-1.56761	49.9139	-1.07777	54.8715	-1.80334	54.8403	-2.35679	54.9472	-0.89871
	51.2954	-1.56789	49.9468	-1.0779	54.9048	-1.8038	54.873	-2.3576	54.98	-0.898918
	51.3284	-1.56819	49.9803	-1.07803	54.937	-1.80426	54.9072	-2.35845	55.0132	-0.899131
	51.3622	-1.56851	50.0138	-1.07816	54.9716	-1.80472	54.9402	-2.35927	55.0462	-0.899342
	51.3952	-1.56883	50.0469	-1.07828	55.0047	-1.80518	54.972	-2.36006	55.0799	-0.899558
	51.4282	-1.56916	50.0809	-1.07842	55.0364	-1.80563	55.0069	-2.36093	55.1135	-0.899773
	51.4618	-1.56948	50.1134	-1.07856	55.0709	-1.80606	55.0395	-2.36176	55.1471	-0.899988
	51.4943	-1.5698	50.1475	-1.07865	55.1036	-1.80653	55.0724	-2.36259	55.1802	-0.900201
	51.5282	-1.57012	50.1791	-1.07876	55.1374	-1.80703	55.1062	-2.36345	55.2126	-0.900409
	51.5619	-1.57045	50.2139	-1.07888	55.1711	-1.80753	55.1399	-2.3643	55.2475	-0.900633
	51.5952	-1.57077	50.2459	-1.07901	55.2039	-1.80801	55.1729	-2.36513	55.2807	-0.900847
	51.6284	-1.57109	50.2787	-1.07914	55.2376	-1.80847	55.2061	-2.36596	55.3142	-0.901063
	51.6615	-1.57141	50.3122	-1.07924	55.271	-1.80891	55.2401	-2.36682	55.3463	-0.90127
	51.6948	-1.57173	50.3465	-1.07935	55.3042	-1.80937	55.2734	-2.36766	55.3785	-0.901478
	51.7276	-1.57205	50.3794	-1.07946	55.3375	-1.80983	55.306	-2.36849	55.4125	-0.901698
	51.7615	-1.57237	50.4134	-1.07959	55.3708	-1.81027	55.3401	-2.36937	55.4457	-0.901913
	51.7949	-1.57269	50.4465	-1.07973	55.404	-1.8107	55.3718	-2.37017	55.4796	-0.902133
	51.8277	-1.57301	50.4787	-1.07989	55.4386	-1.81112	55.4061	-2.37105	55.5132	-0.902352
	51.8617	-1.57334	50.5131	-1.08003	55.4706	-1.81157	55.4392	-2.37189	55.5461	-0.902567
	51.8945	-1.57366	50.546	-1.0802	55.5028	-1.81203	55.473	-2.37276	55.5796	-0.902786
	51.9281	-1.57398	50.5791	-1.08036	55.5379	-1.81249	55.5058	-2.37359	55.6125	-0.903
	51.961	-1.5743	50.6128	-1.08052	55.57	-1.81294	55.54	-2.37447	55.6465	-0.903223
	51.9957	-1.57463	50.6464	-1.08065	55.6037	-1.81342	55.5722	-2.37531	55.6791	-0.903438
	52.0276	-1.57494	50.6795	-1.08076	55.6361	-1.81389	55.6057	-2.37617	55.7132	-0.903662
	52.0611	-1.57526	50.7128	-1.08087	55.67	-1.81435	55.6393	-2.37704	55.7461	-0.903879
	52.0945	-1.57558	50.7464	-1.081	55.7031	-1.8148	55.6725	-2.3779	55.7786	-0.904094
	52.1262	-1.57589	50.7788	-1.08114	55.7367	-1.81526	55.7062	-2.37877	55.8116	-0.904312
	52.1613	-1.57622	50.8121	-1.0813	55.7697	-1.81574	55.7381	-2.37959	55.8467	-0.904542
	52.1945	-1.57654	50.8454	-1.08148	55.8027	-1.81621	55.7729	-2.38049	55.8796	-0.904759
	52.2273	-1.57686	50.8783	-1.08164	55.8362	-1.81666	55.8047	-2.38131	55.9125	-0.904977
	52.2614	-1.57719	50.9113	-1.08179	55.8696	-1.81709	55.8382	-2.38219	55.9456	-0.905198
	52.2945	-1.57751	50.9463	-1.08195	55.9026	-1.8175	55.8719	-2.38309	55.9788	-0.905419
	52.3278	-1.57783	50.9789	-1.08208	55.9361	-1.81795	55.9046	-2.38394	56.012	-0.90564
	52.361	-1.57815	51.0116	-1.0822	55.97	-1.81842	55.939	-2.38484	56.0447	-0.905859
	52.3938	-1.57846	51.0456	-1.08234	56.0025	-1.81891	55.9711	-2.38567	56.0787	-0.906085
	52.4278	-1.57879	51.0782	-1.08247	56.0353	-1.81939	56.0064	-2.38659	56.1125	-0.906312
	52.4603	-1.5791	51.111	-1.08261	56.0682	-1.81987	56.0378	-2.38742	56.1446	-0.906527
	52.4937	-1.57942	51.1452	-1.08274	56.1024	-1.82035	56.0722	-2.38833	56.178	-0.906751
	52.5282	-1.57975	51.1781	-1.08288	56.1365	-1.82083	56.1045	-2.38918	56.2121	-0.90698
	52.561	-1.58007	51.2116	-1.083	56.1691	-1.82134	56.1375	-2.39004	56.2456	-0.907205
	52.5939	-1.58038	51.2458	-1.08312	56.203	-1.82183	56.1717	-2.39094	56.2783	-0.907425
	52.6275	-1.5807	51.2783	-1.08323	56.2359	-1.8223	56.2043	-2.39179	56.3123	-0.907654
	52.6603	-1.58102	51.3117	-1.08336	56.27	-1.82277	56.2376	-2.39266	56.3447	-0.907873
	52.6934	-1.58134	51.3455	-1.08348	56.3039	-1.82323	56.2706	-2.39352	56.3776	-0.908095
	52.7277	-1.58167	51.3775	-1.08361	56.336	-1.82367	56.3045	-2.39441	56.4122	-0.90833
	52.7598	-1.58197	51.4115	-1.08375	56.3689	-1.82413	56.3379	-2.39527	56.4452	-0.908553
	52.794	-1.5823	51.4445	-1.0839	56.4021	-1.82458	56.3705	-2.39614	56.4789	-0.908782
	52.8278	-1.58263	51.4779	-1.08406	56.4349	-1.82505	56.4042	-2.39703	56.5115	-0.909003
	52.8596	-1.58293	51.5113	-1.08423	56.4689	-1.82553	56.4385	-2.39794	56.5451	-0.909232
	52.893	-1.58325	51.544	-1.08441	56.5031	-1.82603	56.4705	-2.39878	56.5788	-0.90946
	52.9265	-1.58357	51.5787	-1.08457	56.536	-1.82651	56.5051	-2.39968	56.6124	-0.909689
	52.9598	-1.58389	51.6111	-1.08473	56.5703	-1.82696	56.5362	-2.40049	56.6458	-0.909916
	52.9941	-1.58421	51.6446	-1.08487	56.6024	-1.82742	56.5711	-2.4014	56.6794	-0.910144
	53.0269	-1.58453	51.6782	-1.08499	56.6357	-1.82787	56.6035	-2.40223	56.7123	-0.910368
	53.0605	-1.58485	51.7103	-1.08511	56.6692	-1.8283	56.637	-2.4031	56.7448	-0.910589
	53.0931	-1.58516	51.7447	-1.08525	56.7014	-1.82875	56.6705	-2.40396	56.7783	-0.910818
	53.1263	-1.58548	51.7777	-1.08539	56.7353	-1.82922	56.7037	-2.40482	56.8114	-0.911046
	53.1599	-1.5858	51.8109	-1.08553	56.7682	-1.82969	56.7376	-2.40569	56.8459	-0.911284
	53.1933	-1.58612	51.8443	-1.08566	56.8024	-1.83016	56.7709	-2.40655	56.8785	-0.911509
	53.2265	-1.58643	51.8781	-1.0858	56.8352	-1.83061	56.8036	-2.40739	56.9117	-0.911738
	53.2598	-1.58675	51.9109	-1.08594	56.8688	-1.83104	56.8357	-2.40821	56.9438	-0.91196
	53.2924	-1.58706	51.9428	-1.0861	56.9024	-1.83149	56.8701	-2.40909	56.9771	-0.91219
	53.326	-1.58738	51.9783	-1.08623	56.9354	-1.83197	56.9045	-2.40997	57.0118	-0.91243
	53.3596	-1.5877	52.0103	-1.08633	56.9684	-1.83247	56.9369	-2.4108	57.0446	-0.912657
	53.3929	-1.58802	52.0442	-1.08642	57.0028	-1.83295	56.9703	-2.41165	57.0777	-0.912886
	53.4265	-1.58834	52.0764	-1.08654	57.035	-1.83341	57.0041	-2.41252	57.1113	-0.913118
	53.4592	-1.58865	52.1108	-1.08667	57.0688	-1.83383	57.0359	-2.41334	57.1439	-0.913344
	53.4928	-1.58897	52.1437	-1.08682	57.1018	-1.83426	57.0695	-2.4142	57.1779	-0.91358
	53.5263	-1.58929	52.1775	-1.08696	57.1364	-1.83471	57.1018	-2.41502	57.2111	-0.913811
	53.5587	-1.5896	52.2106	-1.08709	57.1687	-1.8352	57.1356	-2.41588	57.2445	-0.914044
	53.5934	-1.58993	52.2435	-1.08721	57.2017	-1.83568	57.1694	-2.41675	57.278	-0.914278
	53.6252	-1.59023	52.277	-1.08732	57.2352	-1.83614	57.203	-2.41762	57.3102	-0.9145
	53.6598	-1.59056	52.3101	-1.08743	57.2687	-1.83658	57.2359	-2.41848	57.3447	-0.914746
	53.6925	-1.59087	52.3438	-1.08755	57.3008	-1.83704	57.2692	-2.41936	57.3782	-0.914982
	53.7263	-1.59119	52.3771	-1.08766	57.3353	-1.83753	57.3022	-2.42024	57.4107	-0.91521
	53.7596	-1.59151	52.41	-1.08778	57.3675	-1.83802	57.336	-2.42113	57.4444	-0.915448
	53.7928	-1.59183	52.4429	-1.08792	57.4006	-1.83851	57.3691	-2.42199	57.4775	-0.915682
	53.8254	-1.59214	52.4772	-1.08804	57.4354	-1.839	57.4021	-2.42285	57.5102	-0.915913
	53.8584	-1.59245	52.51	-1.08817	57.4684	-1.83948	57.4359	-2.42372	57.5442	-0.916154
	53.892	-1.59277	52.5438	-1.08829	57.5019	-1.83996	57.4699	-2.42461	57.5784	-0.916396
	53.9257	-1.59309	52.5773	-1.08841	57.5352	-1.84044	57.5023	-2.42545	57.6112	-0.916629
	53.958	-1.59339	52.6094	-1.08856	57.5678	-1.84088	57.536	-2.42633	57.6443	-0.916863
	53.9924	-1.59372	52.6426	-1.08872	57.6016	-1.84133	57.5674	-2.42714	57.6778	-0.917099
	54.0249	-1.59403	52.6755	-1.08887	57.6346	-1.84176	57.6022	-2.42805	57.7105	-0.917331
	54.0577	-1.59434	52.7097	-1.08902	57.6693	-1.84222	57.6352	-2.42892	57.7442	-0.91757
	54.0916	-1.59466	52.7433	-1.08916	57.7005	-1.8427	57.6684	-2.4298	57.7772	-0.917805
	54.1254	-1.59498	52.7757	-1.0893	57.7341	-1.84319	57.7023	-2.43071	57.8111	-0.918046
	54.1583	-1.59529	52.8104	-1.08946	57.7679	-1.84368	57.7352	-2.43159	57.8427	-0.918269
	54.1917	-1.5956	52.8433	-1.08963	57.8013	-1.84415	57.7698	-2.43251	57.8768	-0.918514
	54.2252	-1.59592	52.8758	-1.08978	57.8352	-1.84463	57.8024	-2.43338	57.9098	-0.918748
	54.2586	-1.59623	52.9092	-1.08991	57.8668	-1.8451	57.8354	-2.43427	57.9441	-0.918995
	54.2917	-1.59654	52.9435	-1.09001	57.9014	-1.84558	57.8686	-2.43517	57.9769	-0.919231
	54.3258	-1.59686	52.975	-1.09008	57.934	-1.84607	57.9027	-2.43607	58.0097	-0.919466
	54.3589	-1.59717	53.0095	-1.09019	57.9677	-1.84655	57.9351	-2.43692	58.0438	-0.919711
	54.3917	-1.59748	53.043	-1.09031	58.0011	-1.84702	57.9686	-2.4378	58.0765	-0.919946
	54.4242	-1.59778	53.0755	-1.09046	58.0344	-1.8475	58.0024	-2.43869	58.1106	-0.92019
	54.4586	-1.5981	53.1083	-1.09061	58.0682	-1.848	58.0352	-2.43955	58.1436	-0.920427
	54.4918	-1.59841	53.1427	-1.09075	58.1015	-1.84848	58.0681	-2.44041	58.1774	-0.92067
	54.5247	-1.59872	53.1763	-1.09089	58.1341	-1.84895	58.1014	-2.44127	58.2102	-0.920907
	54.5577	-1.59903	53.2087	-1.09105	58.1688	-1.84942	58.1339	-2.44211	58.2437	-0.921149
	54.5912	-1.59934	53.2425	-1.0912	58.202	-1.84989	58.1677	-2.44298	58.2769	-0.921389
	54.624	-1.59965	53.2755	-1.09133	58.2347	-1.8504	58.2014	-2.44386	58.3107	-0.921631
	54.6581	-1.59996	53.3092	-1.09144	58.2679	-1.85091	58.2349	-2.44474	58.3431	-0.921864
	54.6906	-1.60027	53.3414	-1.09155	58.3019	-1.85141	58.2673	-2.44559	58.3763	-0.922103
	54.7247	-1.60058	53.3762	-1.09168	58.3339	-1.85186	58.3016	-2.44649	58.4104	-0.922349
	54.7583	-1.60089	53.4074	-1.09184	58.367	-1.8523	58.3333	-2.44732	58.4435	-0.922587
	54.7909	-1.6012	53.4416	-1.09201	58.401	-1.85275	58.3673	-2.44822	58.4764	-0.922824
	54.825	-1.60151	53.4755	-1.09216	58.4348	-1.8532	58.4003	-2.44909	58.5099	-0.923066
	54.8578	-1.60182	53.509	-1.09231	58.4679	-1.85369	58.4352	-2.44999	58.5433	-0.923308
	54.8911	-1.60213	53.542	-1.09243	58.5005	-1.85419	58.4679	-2.45084	58.5764	-0.923548
	54.9257	-1.60245	53.5748	-1.09256	58.5336	-1.85467	58.5012	-2.45171	58.6087	-0.923782
	54.958	-1.60275	53.6089	-1.09269	58.5679	-1.85514	58.5349	-2.45259	58.6424	-0.924028
	54.9908	-1.60305	53.6418	-1.09283	58.6006	-1.8556	58.5678	-2.45345	58.676	-0.924272
	55.0249	-1.60336	53.6751	-1.09295	58.6343	-1.85607	58.6014	-2.45433	58.71	-0.924519
	55.058	-1.60367	53.7094	-1.09307	58.6679	-1.85654	58.6345	-2.45521	58.7433	-0.924762
	55.0917	-1.60398	53.7421	-1.09321	58.7	-1.85699	58.6682	-2.45612	58.7769	-0.925007
	55.1245	-1.60428	53.7747	-1.09337	58.7345	-1.85743	58.7	-2.45697	58.8106	-0.925253
	55.1576	-1.60459	53.8085	-1.09353	58.7672	-1.85787	58.7324	-2.45783	58.8441	-0.9255
	55.1913	-1.6049	53.8415	-1.09366	58.8008	-1.85834	58.7667	-2.45874	58.8757	-0.925732
	55.2235	-1.60519	53.8741	-1.09378	58.8343	-1.85883	58.8004	-2.45963	58.9104	-0.925988
	55.2578	-1.60551	53.9077	-1.0939	58.8671	-1.85934	58.8334	-2.46051	58.9442	-0.926234
	55.2907	-1.60581	53.942	-1.09404	58.9005	-1.85984	58.8664	-2.4614	58.9749	-0.926458
	55.3246	-1.60612	53.9743	-1.09421	58.9334	-1.86032	58.9004	-2.46231	59.0096	-0.926712
	55.3579	-1.60642	54.0079	-1.09437	58.9669	-1.86078	58.9344	-2.46322	59.0426	-0.926955
	55.391	-1.60673	54.042	-1.0945	59.0005	-1.86125	58.9666	-2.46408	59.0762	-0.927204
	55.4243	-1.60703	54.0757	-1.09459	59.0339	-1.86172	58.9993	-2.46495	59.11	-0.927453
	55.4569	-1.60733	54.108	-1.09467	59.0662	-1.86221	59.0328	-2.46585	59.1429	-0.927696
	55.4909	-1.60764	54.1412	-1.09478	59.0996	-1.8627	59.0671	-2.46675	59.1762	-0.92794
	55.524	-1.60795	54.1749	-1.09494	59.1338	-1.8632	59.0996	-2.46762	59.2101	-0.92819
	55.5569	-1.60825	54.208	-1.09511	59.1661	-1.86369	59.1332	-2.46851	59.2424	-0.928428
	55.5901	-1.60855	54.2409	-1.09527	59.2003	-1.86419	59.1666	-2.4694	59.276	-0.928678
	55.6236	-1.60886	54.2747	-1.09541	59.2336	-1.86469	59.1985	-2.47024	59.3094	-0.928924
	55.6566	-1.60916	54.3084	-1.09553	59.266	-1.86516	59.2327	-2.47114	59.3431	-0.929173
	55.6908	-1.60947	54.3404	-1.09565	59.2994	-1.86562	59.2673	-2.47204	59.3757	-0.929415
	55.7236	-1.60977	54.3741	-1.09578	59.3332	-1.86606	59.2996	-2.47287	59.41	-0.929667
	55.7568	-1.61007	54.4086	-1.0959	59.3675	-1.86652	59.3326	-2.47372	59.4425	-0.929908
	55.7905	-1.61037	54.4415	-1.09603	59.4007	-1.86699	59.3661	-2.4746	59.4757	-0.930154
	55.8239	-1.61068	54.4742	-1.09615	59.4332	-1.86747	59.4002	-2.4755	59.5082	-0.930393
	55.8578	-1.61098	54.5072	-1.09625	59.4668	-1.86794	59.433	-2.47638	59.542	-0.930644
	55.8895	-1.61127	54.5409	-1.09637	59.4997	-1.86841	59.4662	-2.47727	59.5753	-0.930891
	55.9243	-1.61159	54.5756	-1.0965	59.5324	-1.86888	59.5	-2.47818	59.6087	-0.931139
	55.9565	-1.61188	54.6085	-1.09664	59.5667	-1.86936	59.5322	-2.47904	59.6429	-0.931394
	55.9907	-1.61219	54.6406	-1.0968	59.5996	-1.86986	59.566	-2.47995	59.6754	-0.931635
	56.0234	-1.61248	54.674	-1.09696	59.6334	-1.87035	59.5994	-2.48085	59.708	-0.931881
	56.0575	-1.61279	54.7067	-1.09712	59.6657	-1.87084	59.6327	-2.48174	59.743	-0.932143
	56.0895	-1.61308	54.7401	-1.09725	59.7004	-1.87131	59.6658	-2.48261	59.7767	-0.932394
	56.1234	-1.61338	54.7734	-1.09736	59.733	-1.8718	59.6991	-2.48349	59.8101	-0.932644
	56.1566	-1.61368	54.807	-1.09746	59.7673	-1.87228	59.7324	-2.48435	59.8431	-0.932891
	56.1902	-1.61398	54.8416	-1.09755	59.7996	-1.87275	59.766	-2.48521	59.8762	-0.933138
	56.2233	-1.61428	54.8742	-1.09766	59.8326	-1.87319	59.7992	-2.48607	59.9096	-0.933388
	56.2562	-1.61458	54.9074	-1.09778	59.8664	-1.87363	59.8315	-2.4869	59.9421	-0.933629
	56.291	-1.61489	54.9402	-1.09793	59.8995	-1.87406	59.8648	-2.48776	59.9767	-0.933886
	56.3232	-1.61519	54.9735	-1.09808	59.9335	-1.87453	59.8973	-2.4886	60.0097	-0.934131
	56.3568	-1.61549	55.0075	-1.09823	59.9669	-1.87503	59.9309	-2.48947	60.0422	-0.934374
	56.3904	-1.61578	55.0404	-1.09839	59.9987	-1.87551	59.9653	-2.49035	60.076	-0.934627
	56.4239	-1.61604	55.0731	-1.09853	60.0335	-1.87598	59.998	-2.4912	60.1083	-0.934867
	56.457	-1.61629	55.1071	-1.09866	60.0666	-1.87641	60.031	-2.49206	60.1419	-0.935119
	56.4901	-1.61654	55.1419	-1.09878	60.0996	-1.87684	60.0652	-2.49296	60.1759	-0.935373
	56.5237	-1.61679	55.1738	-1.09893	60.1326	-1.87729	60.0981	-2.49384	60.2079	-0.93561
	56.5564	-1.61704	55.2071	-1.09908	60.1654	-1.87775	60.1308	-2.49472	60.2424	-0.935866
	56.5899	-1.61729	55.2404	-1.09924	60.1991	-1.87822	60.1634	-2.49558	60.2751	-0.93611
	56.6231	-1.61753	55.2734	-1.09939	60.2321	-1.87867	60.198	-2.49652	60.3084	-0.936357
	56.6562	-1.61778	55.3061	-1.09951	60.2662	-1.87912	60.2319	-2.49742	60.3425	-0.936612
	56.6897	-1.61803	55.3406	-1.09963	60.2992	-1.8796	60.2643	-2.49829	60.3751	-0.936855
	56.7225	-1.61827	55.3737	-1.09974	60.3325	-1.88011	60.2982	-2.49918	60.4088	-0.937106
	56.7558	-1.61852	55.4065	-1.09988	60.3656	-1.88067	60.3308	-2.50005	60.4424	-0.937358
	56.7895	-1.61877	55.4399	-1.10004	60.3979	-1.88115	60.3642	-2.50093	60.4748	-0.937601
	56.8226	-1.61901	55.4736	-1.10021	60.4322	-1.8816	60.3984	-2.50183	60.5095	-0.93786
	56.8565	-1.61926	55.5073	-1.10035	60.4655	-1.88204	60.4299	-2.50266	60.5421	-0.938105
	56.8901	-1.61951	55.5406	-1.1005	60.4986	-1.88253	60.4639	-2.50357	60.5748	-0.938351
	56.9228	-1.61975	55.5733	-1.10063	60.5326	-1.88308	60.4977	-2.50447	60.6093	-0.938611
	56.9568	-1.62	55.6071	-1.10075	60.566	-1.88364	60.5316	-2.50538	60.6429	-0.938863
	56.9905	-1.62025	55.6401	-1.10087	60.5993	-1.88415	60.5634	-2.50622	60.6751	-0.939106
	57.0232	-1.62049	55.6739	-1.101	60.6315	-1.88463	60.5975	-2.50713	60.7097	-0.939366
	57.0567	-1.62074	55.7069	-1.10114	60.6655	-1.8851	60.6301	-2.508	60.7427	-0.939615
	57.0896	-1.62098	55.7397	-1.10128	60.6977	-1.88557	60.6649	-2.50893	60.7741	-0.939852
	57.123	-1.62122	55.7734	-1.10145	60.732	-1.88603	60.697	-2.50977	60.8083	-0.940111
	57.1566	-1.62147	55.8059	-1.1016	60.7657	-1.88649	60.7312	-2.51068	60.8419	-0.940366
	57.1892	-1.62171	55.8396	-1.10175	60.7982	-1.88697	60.7639	-2.51154	60.8744	-0.940611
	57.2241	-1.62197	55.8732	-1.10191	60.8314	-1.88748	60.7969	-2.51241	60.9078	-0.940864
	57.2561	-1.6222	55.9064	-1.10206	60.8661	-1.88799	60.8304	-2.5133	60.9403	-0.941109
	57.2897	-1.62245	55.9401	-1.10218	60.8982	-1.8885	60.8641	-2.5142	60.9748	-0.941368
	57.3237	-1.6227	55.9731	-1.10229	60.9323	-1.88896	60.898	-2.51509	61.0083	-0.941619
	57.3568	-1.62295	56.0065	-1.10241	60.9662	-1.88942	60.9289	-2.51592	61.0406	-0.941864
	57.389	-1.62318	56.0398	-1.10254	60.9991	-1.88987	60.9618	-2.51679	61.0741	-0.942116
	57.4225	-1.62343	56.0726	-1.10268	61.0326	-1.89032	60.9968	-2.51772	61.1087	-0.942377
	57.4563	-1.62367	56.1058	-1.10282	61.0648	-1.89078	61.0296	-2.5186	61.1404	-0.942616
	57.489	-1.62391	56.1392	-1.10296	61.098	-1.89125	61.0634	-2.5195	61.1754	-0.942879
	57.5223	-1.62416	56.1721	-1.10312	61.1324	-1.89172	61.0972	-2.5204	61.2076	-0.943124
	57.5559	-1.6244	56.2051	-1.10327	61.1646	-1.8922	61.1302	-2.52129	61.2413	-0.943379
	57.589	-1.62464	56.2398	-1.10339	61.199	-1.8927	61.1639	-2.5222	61.2741	-0.943627
	57.6225	-1.62489	56.2726	-1.10353	61.2317	-1.8932	61.197	-2.52309	61.3081	-0.943885
	57.6559	-1.62513	56.3058	-1.10369	61.2645	-1.89369	61.2299	-2.52397	61.3409	-0.944133
	57.6895	-1.62538	56.3395	-1.10388	61.2987	-1.89416	61.2625	-2.52485	61.3749	-0.944393
	57.7229	-1.62562	56.3727	-1.10405	61.3319	-1.89463	61.2972	-2.52579	61.4076	-0.944642
	57.7561	-1.62586	56.4068	-1.10421	61.3645	-1.89511	61.3303	-2.52671	61.4413	-0.944898
	57.7894	-1.62611	56.4381	-1.10435	61.3969	-1.8956	61.365	-2.52767	61.4752	-0.945157
	57.8228	-1.62635	56.4723	-1.1045	61.4312	-1.89609	61.3961	-2.52853	61.5074	-0.945403
	57.8556	-1.62659	56.5059	-1.10467	61.4641	-1.89656	61.4297	-2.52946	61.5409	-0.94566
	57.8892	-1.62684	56.54	-1.10484	61.4982	-1.89702	61.464	-2.53037	61.5745	-0.945914
	57.9218	-1.62708	56.5726	-1.105	61.5313	-1.89749	61.4962	-2.53125	61.6086	-0.946174
	57.9561	-1.62733	56.6055	-1.10515	61.5648	-1.89797	61.5298	-2.53217	61.6395	-0.946409
	57.9893	-1.62757	56.639	-1.10526	61.599	-1.89846	61.5633	-2.53308	61.6747	-0.946677
	58.0227	-1.62782	56.673	-1.10538	61.6317	-1.89893	61.597	-2.53399	61.7086	-0.946935
	58.0556	-1.62806	56.7058	-1.10554	61.6646	-1.8994	61.6288	-2.53484	61.7421	-0.947191
	58.0888	-1.6283	56.7387	-1.10573	61.6981	-1.89988	61.6623	-2.53574	61.7752	-0.947443
	58.1229	-1.62855	56.773	-1.10591	61.7325	-1.90039	61.6966	-2.53666	61.8075	-0.947689
	58.1552	-1.62879	56.8052	-1.10606	61.7642	-1.90092	61.7284	-2.53752	61.8411	-0.947945
	58.1888	-1.62903	56.8387	-1.10621	61.7972	-1.90142	61.7613	-2.53841	61.8742	-0.948196
	58.222	-1.62928	56.8723	-1.10634	61.8313	-1.9019	61.7947	-2.53932	61.9076	-0.948449
	58.2549	-1.62952	56.9057	-1.10647	61.865	-1.90237	61.8282	-2.54023	61.941	-0.948702
	58.2892	-1.62977	56.9392	-1.10659	61.8969	-1.90284	61.8617	-2.54114	61.9728	-0.948943
	58.3218	-1.63001	56.9715	-1.10667	61.9317	-1.90335	61.8925	-2.54198	62.007	-0.949204
	58.3548	-1.63025	57.0046	-1.10681	61.9639	-1.90386	61.9279	-2.54295	62.0403	-0.949459
	58.3886	-1.6305	57.0385	-1.107	61.9991	-1.90434	61.9612	-2.54385	62.0732	-0.949709
	58.4227	-1.63074	57.0731	-1.1072	62.0304	-1.90479	61.9945	-2.54476	62.1071	-0.949966
	58.4546	-1.63098	57.1048	-1.10741	62.0639	-1.90524	62.0279	-2.54566	62.1411	-0.950223
	58.4887	-1.63123	57.1389	-1.10761	62.0975	-1.90569	62.0614	-2.54658	62.1738	-0.950472
	58.5215	-1.63146	57.1724	-1.10777	62.129	-1.90616	62.0941	-2.54747	62.2062	-0.950717
	58.5552	-1.63171	57.2052	-1.10793	62.164	-1.90665	62.1284	-2.54839	62.2401	-0.950973
	58.5878	-1.63195	57.2392	-1.10808	62.197	-1.90714	62.1621	-2.54929	62.2742	-0.95123
	58.6221	-1.6322	57.2725	-1.10824	62.2303	-1.90761	62.1951	-2.55018	62.3079	-0.951485
	58.6548	-1.63244	57.3045	-1.1084	62.2631	-1.9081	62.2293	-2.55109	62.3402	-0.95173
	58.6878	-1.63268	57.3395	-1.10855	62.2971	-1.9086	62.2618	-2.55196	62.3733	-0.951982
	58.7225	-1.63293	57.3724	-1.10872	62.3303	-1.9091	62.2959	-2.55287	62.4068	-0.952236
	58.7552	-1.63316	57.4057	-1.10891	62.3633	-1.90959	62.3282	-2.55374	62.4397	-0.952485
	58.7894	-1.63341	57.4384	-1.10908	62.3967	-1.91008	62.3621	-2.55465	62.4739	-0.952745
[truncated: 7,183 more rows]

## Sheet: Fig4.b
Raw data for figure 4.b
[truncated: 4,657 more rows]

[truncated: 5 more sheets: Fig5.a, Fig5.b, Fig6.a, Fig6.c, Fig7.b]
